# Supplementary material for: Rapid and In-Depth Coverage of the (Phospho-)Proteome With Deep Libraries and Optimal Window Design for dia-PASEF
Source: Mol Cell Proteomics. 2022 Aug 6;21(9):100279. doi: 10.1016/j.mcpro.2022.100279 (PMC9465115; doi:10.1016/j.mcpro.2022.100279)
Supplement: Supplemental Data 2 [file mmc2.xlsx]

## Sheet: Sheet1
raw files	type of replicate	use	gradient	MS acquisition mode / method (for dia-PASEF: name of the parameter file)	search with spectral library	output file	post-analysis file	Figures
20200731_tims03_Evo04_PaSk_SA_HeLa_Library_10ug_in_24_fractions_DDA_21min_fraction10_S2-F10_1_19693.d	single-runs for library generation	24 high pH fraction library	21 minutes	dda-PASEF, 4 MSMS scans	x	21min_24xlib.tsv	x	1, S5 A, 2 A, S6, S7, S8, 5 A
20200731_tims03_Evo04_PaSk_SA_HeLa_Library_10ug_in_24_fractions_DDA_21min_fraction11_S2-F11_1_19694.d
20200731_tims03_Evo04_PaSk_SA_HeLa_Library_10ug_in_24_fractions_DDA_21min_fraction12_S2-F12_1_19695.d
20200731_tims03_Evo04_PaSk_SA_HeLa_Library_10ug_in_24_fractions_DDA_21min_fraction13_S2-E1_1_19696.d
20200731_tims03_Evo04_PaSk_SA_HeLa_Library_10ug_in_24_fractions_DDA_21min_fraction14_S2-E2_1_19697.d
20200731_tims03_Evo04_PaSk_SA_HeLa_Library_10ug_in_24_fractions_DDA_21min_fraction15_S2-E3_1_19698.d
20200731_tims03_Evo04_PaSk_SA_HeLa_Library_10ug_in_24_fractions_DDA_21min_fraction16_S2-E4_1_19699.d
20200731_tims03_Evo04_PaSk_SA_HeLa_Library_10ug_in_24_fractions_DDA_21min_fraction17_S2-E5_1_19700.d
20200731_tims03_Evo04_PaSk_SA_HeLa_Library_10ug_in_24_fractions_DDA_21min_fraction18_S2-E6_1_19701.d
20200731_tims03_Evo04_PaSk_SA_HeLa_Library_10ug_in_24_fractions_DDA_21min_fraction19_S2-E7_1_19702.d
20200731_tims03_Evo04_PaSk_SA_HeLa_Library_10ug_in_24_fractions_DDA_21min_fraction1_S2-F1_1_19680.d
20200731_tims03_Evo04_PaSk_SA_HeLa_Library_10ug_in_24_fractions_DDA_21min_fraction20_S2-E8_1_19703.d
20200731_tims03_Evo04_PaSk_SA_HeLa_Library_10ug_in_24_fractions_DDA_21min_fraction21_S2-E9_1_19704.d
20200731_tims03_Evo04_PaSk_SA_HeLa_Library_10ug_in_24_fractions_DDA_21min_fraction22_S2-E10_1_19705.d
20200731_tims03_Evo04_PaSk_SA_HeLa_Library_10ug_in_24_fractions_DDA_21min_fraction23_S2-E11_1_19706.d
20200731_tims03_Evo04_PaSk_SA_HeLa_Library_10ug_in_24_fractions_DDA_21min_fraction24_S2-E12_1_19707.d
20200731_tims03_Evo04_PaSk_SA_HeLa_Library_10ug_in_24_fractions_DDA_21min_fraction2_S2-F2_1_19681.d
20200731_tims03_Evo04_PaSk_SA_HeLa_Library_10ug_in_24_fractions_DDA_21min_fraction3_S2-F3_1_19682.d
20200731_tims03_Evo04_PaSk_SA_HeLa_Library_10ug_in_24_fractions_DDA_21min_fraction4_S2-F4_1_19683.d
20200731_tims03_Evo04_PaSk_SA_HeLa_Library_10ug_in_24_fractions_DDA_21min_fraction5_S2-F5_1_19684.d
20200731_tims03_Evo04_PaSk_SA_HeLa_Library_10ug_in_24_fractions_DDA_21min_fraction6_S2-F6_1_19689.d
20200731_tims03_Evo04_PaSk_SA_HeLa_Library_10ug_in_24_fractions_DDA_21min_fraction7_S2-F7_1_19690.d
20200731_tims03_Evo04_PaSk_SA_HeLa_Library_10ug_in_24_fractions_DDA_21min_fraction8_S2-F8_1_19691.d
20200731_tims03_Evo04_PaSk_SA_HeLa_Library_10ug_in_24_fractions_DDA_21min_fraction9_S2-F9_1_19692.d
20201106_tims03_evo03_PS_SA_HeLa_2steps_short-gradient_21min_8cm_06-151_S3-A1_1_22249.d	technical triplicate	2 ion mobility windows / dia-PASEF scan	21 minutes	dia-PASEF, DIAParameters.original_dia-PASEF_2steps.txt	21min_24xlib.tsv	21min_24lib_2steps.tsv	pep.21min_24lib_2steps.csv	S5 C
20201106_tims03_evo03_PS_SA_HeLa_2steps_short-gradient_21min_8cm_06-151_S3-B1_1_22254.d
20201106_tims03_evo03_PS_SA_HeLa_2steps_short-gradient_21min_8cm_06-151_S3-C1_1_22259.d
20201106_tims03_evo03_PS_SA_HeLa_4steps_short-gradient_21min_8cm_06-151_S3-A3_1_22251.d	technical triplicate	4 ion mobility windows / dia-PASEF scan		dia-PASEF, DIAParameters.original_dia-PASEF_4steps.txt		21min_24lib_4steps.tsv	pep.21min_24lib_3steps.csv
20201106_tims03_evo03_PS_SA_HeLa_4steps_short-gradient_21min_8cm_06-151_S3-B3_1_22256.d
20201106_tims03_evo03_PS_SA_HeLa_4steps_short-gradient_21min_8cm_06-151_S3-C3_1_22261.d
20201106_tims03_evo03_PS_SA_HeLa_5steps_short-gradient_21min_8cm_06-151_S3-A4_1_22252.d	technical triplicate	5 ion mobility windows / dia-PASEF scan		dia-PASEF, DIAParameters.original_dia-PASEF_5steps.txt		21min_24lib_5steps.tsv	pep.21min_24lib_4steps.csv
20201106_tims03_evo03_PS_SA_HeLa_5steps_short-gradient_21min_8cm_06-151_S3-B4_1_22257.d
20201106_tims03_evo03_PS_SA_HeLa_5steps_short-gradient_21min_8cm_06-151_S3-C4_1_22262.d
20201106_tims03_evo03_PS_SA_HeLa_short-gradient_21min_8cm_06-151_S3-A2_1_22250.d	technical triplicate	3 ion mobility windows / dia-PASEF scan		dia-PASEF, DiaParameters.original_dia-PASEF.txt		21min_24lib_3steps.tsv	pep.21min_24lib_5steps.csv
20201106_tims03_evo03_PS_SA_HeLa_short-gradient_21min_8cm_06-151_S3-B2_1_22255.d
20201106_tims03_evo03_PS_SA_HeLa_short-gradient_21min_8cm_06-151_S3-C2_1_22260.d
20211123_TIMS03_Evo03_PS_SA_HeLa_200ng_21min_06_16_diAID_12scans_S1-A7_1_28386.d	technical quadruplicate	12 dia-PASEF scans	21 minutes	dia-PASEF, diaPASEF_method_12scans.txt	21min_24xlib.tsv	21min_24fract_12scans.tsv	pep.21min_24fract_12scans.csv	S5 E
20211123_TIMS03_Evo03_PS_SA_HeLa_200ng_21min_06_16_diAID_12scans_S1-B4_1_28395.d
20211123_TIMS03_Evo03_PS_SA_HeLa_200ng_21min_06_16_diAID_12scans_S1-C10_1_28413.d
20211123_TIMS03_Evo03_PS_SA_HeLa_200ng_21min_06_16_diAID_12scans_S1-C1_1_28404.d
20211123_TIMS03_Evo03_PS_SA_HeLa_200ng_21min_06_16_diAID_16scans_S1-A8_1_28387.d	technical quadruplicate	16 dia-PASEF scans		dia-PASEF, diaPASEF_method_16scans.txt		21min_24fract_16scans.tsv	pep.21min_24fract_16scans.csv
20211123_TIMS03_Evo03_PS_SA_HeLa_200ng_21min_06_16_diAID_16scans_S1-B5_1_28396.d
20211123_TIMS03_Evo03_PS_SA_HeLa_200ng_21min_06_16_diAID_16scans_S1-C11_1_28414.d
20211123_TIMS03_Evo03_PS_SA_HeLa_200ng_21min_06_16_diAID_16scans_S1-C2_1_28405.d
20211123_TIMS03_Evo03_PS_SA_HeLa_200ng_21min_06_16_diAID_20scans_S1-A9_1_28388.d	technical quadruplicate	20 dia-PASEF scans		dia-PASEF, diaPASEF_method_20scans.txt		21min_24fract_20scans.tsv	pep.21min_24fract_20scans.csv
20211123_TIMS03_Evo03_PS_SA_HeLa_200ng_21min_06_16_diAID_20scans_S1-B6_1_28397.d
20211123_TIMS03_Evo03_PS_SA_HeLa_200ng_21min_06_16_diAID_20scans_S1-C12_1_28415.d
20211123_TIMS03_Evo03_PS_SA_HeLa_200ng_21min_06_16_diAID_20scans_S1-C3_1_28406.d
20211123_TIMS03_Evo03_PS_SA_HeLa_200ng_21min_06_16_diAID_25scans_S1-A10_1_28389.d	technical quadruplicate	25 dia-PASEF scans		dia-PASEF, diaPASEF_method_25scans.txt		21min_24fract_25scans.tsv	pep.21min_24fract_25scans.csv
20211123_TIMS03_Evo03_PS_SA_HeLa_200ng_21min_06_16_diAID_25scans_S1-B7_1_28398.d
20211123_TIMS03_Evo03_PS_SA_HeLa_200ng_21min_06_16_diAID_25scans_S1-C4_1_28407.d
20211123_TIMS03_Evo03_PS_SA_HeLa_200ng_21min_06_16_diAID_25scans_S1-D1_1_28416.d
20211123_TIMS03_Evo03_PS_SA_HeLa_200ng_21min_06_16_diAID_30scans_S1-A11_1_28390.d	technical quadruplicate	30 dia-PASEF scans		dia-PASEF, diaPASEF_method_30scans.txt		21min_24fract_30scans.tsv	pep.21min_24fract_30scans.csv
20211123_TIMS03_Evo03_PS_SA_HeLa_200ng_21min_06_16_diAID_30scans_S1-B8_1_28399.d
20211123_TIMS03_Evo03_PS_SA_HeLa_200ng_21min_06_16_diAID_30scans_S1-C5_1_28408.d
20211123_TIMS03_Evo03_PS_SA_HeLa_200ng_21min_06_16_diAID_30scans_S1-D2_1_28417.d
20211123_TIMS03_Evo03_PS_SA_HeLa_200ng_21min_06_16_diAID_35scans_S1-A12_1_28391.d	technical quadruplicate	35 dia-PASEF scans		dia-PASEF, diaPASEF_method_35scans.txt		21min_24fract_35scans.tsv	pep.21min_24fract_35scans.csv
20211123_TIMS03_Evo03_PS_SA_HeLa_200ng_21min_06_16_diAID_35scans_S1-B9_1_28400.d
20211123_TIMS03_Evo03_PS_SA_HeLa_200ng_21min_06_16_diAID_35scans_S1-C6_1_28409.d
20211123_TIMS03_Evo03_PS_SA_HeLa_200ng_21min_06_16_diAID_35scans_S1-D3_1_28418.d
20211123_TIMS03_Evo03_PS_SA_HeLa_200ng_21min_06_16_diAID_4scans_S1-A4_1_28383.d	technical quadruplicate	4 dia-PASEF scans		dia-PASEF, diaPASEF_method_4scans.txt		21min_24fract_4scans.tsv	pep.21min_24fract_4scans.csv
20211123_TIMS03_Evo03_PS_SA_HeLa_200ng_21min_06_16_diAID_4scans_S1-B10_1_28401.d
20211123_TIMS03_Evo03_PS_SA_HeLa_200ng_21min_06_16_diAID_4scans_S1-B1_1_28392.d
20211123_TIMS03_Evo03_PS_SA_HeLa_200ng_21min_06_16_diAID_4scans_S1-C7_1_28410.d
20211123_TIMS03_Evo03_PS_SA_HeLa_200ng_21min_06_16_diAID_6scans_S1-A5_1_28384.d	technical quadruplicate	6 dia-PASEF scans		dia-PASEF, diaPASEF_method_6scans.txt		21min_24fract_6scans.tsv	pep.21min_24fract_6scans.csv
20211123_TIMS03_Evo03_PS_SA_HeLa_200ng_21min_06_16_diAID_6scans_S1-B11_1_28402.d
20211123_TIMS03_Evo03_PS_SA_HeLa_200ng_21min_06_16_diAID_6scans_S1-B2_1_28393.d
20211123_TIMS03_Evo03_PS_SA_HeLa_200ng_21min_06_16_diAID_6scans_S1-C8_1_28411.d
20211123_TIMS03_Evo03_PS_SA_HeLa_200ng_21min_06_16_diAID_8scans_S1-A6_1_28385.d	technical quadruplicate	8 dia-PASEF scans		dia-PASEF, diaPASEF_method_8scans.txt		21min_24fract_8scans.tsv	pep.21min_24fract_8scans.csv
20211123_TIMS03_Evo03_PS_SA_HeLa_200ng_21min_06_16_diAID_8scans_S1-B12_1_28403.d
20211123_TIMS03_Evo03_PS_SA_HeLa_200ng_21min_06_16_diAID_8scans_S1-B3_1_28394.d
20211123_TIMS03_Evo03_PS_SA_HeLa_200ng_21min_06_16_diAID_8scans_S1-C9_1_28412.d
20201218_tims03_Evo03_PS_SA_HeLa_200ng_300-1200_12scans_2steps_21min_8cm_S2-A11_1_22645.d	technical quadruplicate	optimal, 24 fractions	21 minutes	dia-PASEF, DIAParameters.optimal_dia-PASEF_300-1200_2steps_12scans_vs2.txt	21min_24xlib.tsv	21min_24lib_diAID.tsv	pG.21min_24lib_diAID.csv, pep.21min_24lib_diAID.csv	2 B-D, 3
20201218_tims03_Evo03_PS_SA_HeLa_200ng_300-1200_12scans_2steps_21min_8cm_S2-A5_1_22639.d
20201218_tims03_Evo03_PS_SA_HeLa_200ng_300-1200_12scans_2steps_21min_8cm_S2-B11_1_22657.d
20201218_tims03_Evo03_PS_SA_HeLa_200ng_300-1200_12scans_2steps_21min_8cm_S2-B5_1_22651.d
20201218_tims03_Evo03_PS_SA_HeLa_200ng_high_speed_21min_8cm_S2-A2_1_22636.d	technical quadruplicate	original	21 minutes	dia-PASEF, DiaParameters.original_dia-PASEF.txt	21min_24xlib.tsv	21min_24lib_high_speed.tsv	pep.21min_24lib_high_speed.csv	2 B-D
20201218_tims03_Evo03_PS_SA_HeLa_200ng_high_speed_21min_8cm_S2-A8_1_22642.d
20201218_tims03_Evo03_PS_SA_HeLa_200ng_high_speed_21min_8cm_S2-B2_1_22648.d
20201218_tims03_Evo03_PS_SA_HeLa_200ng_high_speed_21min_8cm_S2-B8_1_22654.d
20201218_tims03_Evo03_PS_SA_HeLa_200ng_300-1200_12scans_2steps_21min_8cm_S2-A11_1_22645.d	technical quadruplicate	48 fractions, 21 minutes / 60 SPD	21 minutes	dia-PASEF, DIAParameters.optimal_dia-PASEF_300-1200_2steps_12scans_vs2.txt	21min_48xlib.tsv	21min_48lib_diAID.tsv	pG.21min_48lib_diAID.csv, pep.21min_48lib_diAID.csv	3, 4, S9, S10
20201218_tims03_Evo03_PS_SA_HeLa_200ng_300-1200_12scans_2steps_21min_8cm_S2-A5_1_22639.d
20201218_tims03_Evo03_PS_SA_HeLa_200ng_300-1200_12scans_2steps_21min_8cm_S2-B11_1_22657.d
20201218_tims03_Evo03_PS_SA_HeLa_200ng_300-1200_12scans_2steps_21min_8cm_S2-B5_1_22651.d
20201218_tims03_Evo03_PS_SA_HeLa_48fractions_DDA_21min_8cm_fract_10_S2-H10_1_22693.d	single-runs for library generation	48 high pH fraction library	21 minutes	dda-PASEF, 4 MSMS scans	x	FragPipe: 21min_48xlib.tsv, (Spectronaut 16: 21min_Evosep_proteomics_optimal_diaPASEF.xls)	x	3, 4, S11
20201218_tims03_Evo03_PS_SA_HeLa_48fractions_DDA_21min_8cm_fract_11_S2-H11_1_22694.d
20201218_tims03_Evo03_PS_SA_HeLa_48fractions_DDA_21min_8cm_fract_12_S2-H12_1_22695.d
20201218_tims03_Evo03_PS_SA_HeLa_48fractions_DDA_21min_8cm_fract_13_S2-G1_1_22696.d
20201218_tims03_Evo03_PS_SA_HeLa_48fractions_DDA_21min_8cm_fract_14_S2-G2_1_22697.d
20201218_tims03_Evo03_PS_SA_HeLa_48fractions_DDA_21min_8cm_fract_15_S2-G3_1_22698.d
20201218_tims03_Evo03_PS_SA_HeLa_48fractions_DDA_21min_8cm_fract_16_S2-G4_1_22699.d
20201218_tims03_Evo03_PS_SA_HeLa_48fractions_DDA_21min_8cm_fract_17_S2-G5_1_22700.d
20201218_tims03_Evo03_PS_SA_HeLa_48fractions_DDA_21min_8cm_fract_18_S2-G6_1_22701.d
20201218_tims03_Evo03_PS_SA_HeLa_48fractions_DDA_21min_8cm_fract_19_S2-G7_1_22702.d
20201218_tims03_Evo03_PS_SA_HeLa_48fractions_DDA_21min_8cm_fract_1_S2-H1_1_22684.d
20201218_tims03_Evo03_PS_SA_HeLa_48fractions_DDA_21min_8cm_fract_20_S2-G8_1_22703.d
20201218_tims03_Evo03_PS_SA_HeLa_48fractions_DDA_21min_8cm_fract_21_S2-G9_1_22704.d
20201218_tims03_Evo03_PS_SA_HeLa_48fractions_DDA_21min_8cm_fract_22_S2-G10_1_22705.d
20201218_tims03_Evo03_PS_SA_HeLa_48fractions_DDA_21min_8cm_fract_23_S2-G11_1_22706.d
20201218_tims03_Evo03_PS_SA_HeLa_48fractions_DDA_21min_8cm_fract_24_S2-G12_1_22707.d
20201218_tims03_Evo03_PS_SA_HeLa_48fractions_DDA_21min_8cm_fract_25_S2-F1_1_22708.d
20201218_tims03_Evo03_PS_SA_HeLa_48fractions_DDA_21min_8cm_fract_26_S2-F2_1_22709.d
20201218_tims03_Evo03_PS_SA_HeLa_48fractions_DDA_21min_8cm_fract_27_S2-F3_1_22710.d
20201218_tims03_Evo03_PS_SA_HeLa_48fractions_DDA_21min_8cm_fract_28_S2-F4_1_22711.d
20201218_tims03_Evo03_PS_SA_HeLa_48fractions_DDA_21min_8cm_fract_29_S2-F5_1_22712.d
20201218_tims03_Evo03_PS_SA_HeLa_48fractions_DDA_21min_8cm_fract_2_S2-H2_1_22685.d
20201218_tims03_Evo03_PS_SA_HeLa_48fractions_DDA_21min_8cm_fract_30_S2-F6_1_22713.d
20201218_tims03_Evo03_PS_SA_HeLa_48fractions_DDA_21min_8cm_fract_31_S2-F7_1_22714.d
20201218_tims03_Evo03_PS_SA_HeLa_48fractions_DDA_21min_8cm_fract_32_S2-F8_1_22715.d
20201218_tims03_Evo03_PS_SA_HeLa_48fractions_DDA_21min_8cm_fract_33_S2-F9_1_22716.d
20201218_tims03_Evo03_PS_SA_HeLa_48fractions_DDA_21min_8cm_fract_34_S2-F10_1_22717.d
20201218_tims03_Evo03_PS_SA_HeLa_48fractions_DDA_21min_8cm_fract_35_S2-F11_1_22718.d
20201218_tims03_Evo03_PS_SA_HeLa_48fractions_DDA_21min_8cm_fract_36_S2-F12_1_22719.d
20201218_tims03_Evo03_PS_SA_HeLa_48fractions_DDA_21min_8cm_fract_37_S2-E1_1_22720.d
20201218_tims03_Evo03_PS_SA_HeLa_48fractions_DDA_21min_8cm_fract_38_S2-E2_1_22721.d
20201218_tims03_Evo03_PS_SA_HeLa_48fractions_DDA_21min_8cm_fract_39_S2-E3_1_22722.d
20201218_tims03_Evo03_PS_SA_HeLa_48fractions_DDA_21min_8cm_fract_3_S2-H3_1_22686.d
20201218_tims03_Evo03_PS_SA_HeLa_48fractions_DDA_21min_8cm_fract_40_S2-E4_1_22723.d
20201218_tims03_Evo03_PS_SA_HeLa_48fractions_DDA_21min_8cm_fract_41_S2-E5_1_22724.d
20201218_tims03_Evo03_PS_SA_HeLa_48fractions_DDA_21min_8cm_fract_42_S2-E6_1_22725.d
20201218_tims03_Evo03_PS_SA_HeLa_48fractions_DDA_21min_8cm_fract_43_S2-E7_1_22726.d
20201218_tims03_Evo03_PS_SA_HeLa_48fractions_DDA_21min_8cm_fract_44_S2-E8_1_22727.d
20201218_tims03_Evo03_PS_SA_HeLa_48fractions_DDA_21min_8cm_fract_45_S2-E9_1_22728.d
20201218_tims03_Evo03_PS_SA_HeLa_48fractions_DDA_21min_8cm_fract_46_S2-E10_1_22729.d
20201218_tims03_Evo03_PS_SA_HeLa_48fractions_DDA_21min_8cm_fract_47_S2-E11_1_22730.d
20201218_tims03_Evo03_PS_SA_HeLa_48fractions_DDA_21min_8cm_fract_48_S2-E12_1_22731.d
20201218_tims03_Evo03_PS_SA_HeLa_48fractions_DDA_21min_8cm_fract_4_S2-H4_1_22687.d
20201218_tims03_Evo03_PS_SA_HeLa_48fractions_DDA_21min_8cm_fract_5_S2-H5_1_22688.d
20201218_tims03_Evo03_PS_SA_HeLa_48fractions_DDA_21min_8cm_fract_6_S2-H6_1_22689.d
20201218_tims03_Evo03_PS_SA_HeLa_48fractions_DDA_21min_8cm_fract_7_S2-H7_1_22690.d
20201218_tims03_Evo03_PS_SA_HeLa_48fractions_DDA_21min_8cm_fract_8_S2-H8_1_22691.d
20201218_tims03_Evo03_PS_SA_HeLa_48fractions_DDA_21min_8cm_fract_9_S2-H9_1_22692.d
20201014_tims03_Evo03_PS_SA_HeLa_200ng_DDA_06-15_11min_8cm_Fraction10_S1-H10_1_21594.d	single-runs for library generation	11 minutes library	11 minutes	dda-PASEF, 4 MSMS scans	x	FragPipe: 11min_lib.tsv, (Spectronaut 16: 11min_Evosep_proteomics_optimal_diaPASEF.xls)	x	4, S11
20201014_tims03_Evo03_PS_SA_HeLa_200ng_DDA_06-15_11min_8cm_Fraction11_S1-H11_1_21595.d
20201014_tims03_Evo03_PS_SA_HeLa_200ng_DDA_06-15_11min_8cm_Fraction12_S1-H12_1_21596.d
20201014_tims03_Evo03_PS_SA_HeLa_200ng_DDA_06-15_11min_8cm_Fraction13_S1-G1_1_21597.d
20201014_tims03_Evo03_PS_SA_HeLa_200ng_DDA_06-15_11min_8cm_Fraction14_S1-G2_1_21598.d
20201014_tims03_Evo03_PS_SA_HeLa_200ng_DDA_06-15_11min_8cm_Fraction15_S1-G3_1_21599.d
20201014_tims03_Evo03_PS_SA_HeLa_200ng_DDA_06-15_11min_8cm_Fraction16_S1-G4_1_21600.d
20201014_tims03_Evo03_PS_SA_HeLa_200ng_DDA_06-15_11min_8cm_Fraction17_S1-G5_1_21601.d
20201014_tims03_Evo03_PS_SA_HeLa_200ng_DDA_06-15_11min_8cm_Fraction18_S1-G6_1_21602.d
20201014_tims03_Evo03_PS_SA_HeLa_200ng_DDA_06-15_11min_8cm_Fraction19_S1-G7_1_21603.d
20201014_tims03_Evo03_PS_SA_HeLa_200ng_DDA_06-15_11min_8cm_Fraction1_S1-H1_1_21585.d
20201014_tims03_Evo03_PS_SA_HeLa_200ng_DDA_06-15_11min_8cm_Fraction20_S1-G8_1_21604.d
20201014_tims03_Evo03_PS_SA_HeLa_200ng_DDA_06-15_11min_8cm_Fraction21_S1-G9_1_21605.d
20201014_tims03_Evo03_PS_SA_HeLa_200ng_DDA_06-15_11min_8cm_Fraction22_S1-G10_1_21606.d
20201014_tims03_Evo03_PS_SA_HeLa_200ng_DDA_06-15_11min_8cm_Fraction23_S1-G11_1_21607.d
20201014_tims03_Evo03_PS_SA_HeLa_200ng_DDA_06-15_11min_8cm_Fraction24_S1-G12_1_21608.d
20201014_tims03_Evo03_PS_SA_HeLa_200ng_DDA_06-15_11min_8cm_Fraction25_S1-F1_1_21609.d
20201014_tims03_Evo03_PS_SA_HeLa_200ng_DDA_06-15_11min_8cm_Fraction26_S1-F2_1_21610.d
20201014_tims03_Evo03_PS_SA_HeLa_200ng_DDA_06-15_11min_8cm_Fraction27_S1-F3_1_21611.d
20201014_tims03_Evo03_PS_SA_HeLa_200ng_DDA_06-15_11min_8cm_Fraction28_S1-F4_1_21612.d
20201014_tims03_Evo03_PS_SA_HeLa_200ng_DDA_06-15_11min_8cm_Fraction29_S1-F5_1_21613.d
20201014_tims03_Evo03_PS_SA_HeLa_200ng_DDA_06-15_11min_8cm_Fraction2_S1-H2_1_21586.d
20201014_tims03_Evo03_PS_SA_HeLa_200ng_DDA_06-15_11min_8cm_Fraction30_S1-F6_1_21614.d
20201014_tims03_Evo03_PS_SA_HeLa_200ng_DDA_06-15_11min_8cm_Fraction31_S1-F7_1_21615.d
20201014_tims03_Evo03_PS_SA_HeLa_200ng_DDA_06-15_11min_8cm_Fraction32_S1-F8_1_21616.d
20201014_tims03_Evo03_PS_SA_HeLa_200ng_DDA_06-15_11min_8cm_Fraction33_S1-F9_1_21617.d
20201014_tims03_Evo03_PS_SA_HeLa_200ng_DDA_06-15_11min_8cm_Fraction34_S1-F10_1_21618.d
20201014_tims03_Evo03_PS_SA_HeLa_200ng_DDA_06-15_11min_8cm_Fraction35_S1-F11_1_21619.d
20201014_tims03_Evo03_PS_SA_HeLa_200ng_DDA_06-15_11min_8cm_Fraction36_S1-F12_1_21620.d
20201014_tims03_Evo03_PS_SA_HeLa_200ng_DDA_06-15_11min_8cm_Fraction37_S1-E1_1_21621.d
20201014_tims03_Evo03_PS_SA_HeLa_200ng_DDA_06-15_11min_8cm_Fraction38_S1-E2_1_21622.d
20201014_tims03_Evo03_PS_SA_HeLa_200ng_DDA_06-15_11min_8cm_Fraction39_S1-E3_1_21623.d
20201014_tims03_Evo03_PS_SA_HeLa_200ng_DDA_06-15_11min_8cm_Fraction3_S1-H3_1_21587.d
20201014_tims03_Evo03_PS_SA_HeLa_200ng_DDA_06-15_11min_8cm_Fraction40_S1-E4_1_21624.d
20201014_tims03_Evo03_PS_SA_HeLa_200ng_DDA_06-15_11min_8cm_Fraction41_S1-E5_1_21625.d
20201014_tims03_Evo03_PS_SA_HeLa_200ng_DDA_06-15_11min_8cm_Fraction42_S1-E6_1_21626.d
20201014_tims03_Evo03_PS_SA_HeLa_200ng_DDA_06-15_11min_8cm_Fraction43_S1-E7_1_21627.d
20201014_tims03_Evo03_PS_SA_HeLa_200ng_DDA_06-15_11min_8cm_Fraction44_S1-E8_1_21628.d
20201014_tims03_Evo03_PS_SA_HeLa_200ng_DDA_06-15_11min_8cm_Fraction45_S1-E9_1_21629.d
20201014_tims03_Evo03_PS_SA_HeLa_200ng_DDA_06-15_11min_8cm_Fraction46_S1-E10_1_21630.d
20201014_tims03_Evo03_PS_SA_HeLa_200ng_DDA_06-15_11min_8cm_Fraction47_S1-E11_1_21631.d
20201014_tims03_Evo03_PS_SA_HeLa_200ng_DDA_06-15_11min_8cm_Fraction48_S1-E12_1_21632.d
20201014_tims03_Evo03_PS_SA_HeLa_200ng_DDA_06-15_11min_8cm_Fraction4_S1-H4_1_21588.d
20201014_tims03_Evo03_PS_SA_HeLa_200ng_DDA_06-15_11min_8cm_Fraction5_S1-H5_1_21589.d
20201014_tims03_Evo03_PS_SA_HeLa_200ng_DDA_06-15_11min_8cm_Fraction6_S1-H6_1_21590.d
20201014_tims03_Evo03_PS_SA_HeLa_200ng_DDA_06-15_11min_8cm_Fraction7_S1-H7_1_21591.d
20201014_tims03_Evo03_PS_SA_HeLa_200ng_DDA_06-15_11min_8cm_Fraction8_S1-H8_1_21592.d
20201014_tims03_Evo03_PS_SA_HeLa_200ng_DDA_06-15_11min_8cm_Fraction9_S1-H9_1_21593.d
20201016_tims03_Evo03_PS_MA_HeLa_DDA_06-15_44min_15cm_fraction_10_S1-H10_1_21751.d	single-runs for library generation	44 minutes library	44 minutes	dda-PASEF, 10 MSMS scans	x	44min_48xlib.tsv	x	4
20201016_tims03_Evo03_PS_MA_HeLa_DDA_06-15_44min_15cm_fraction_11_S1-H11_1_21752.d
20201016_tims03_Evo03_PS_MA_HeLa_DDA_06-15_44min_15cm_fraction_12_S1-H12_1_21753.d
20201016_tims03_Evo03_PS_MA_HeLa_DDA_06-15_44min_15cm_fraction_13_S1-G1_1_21754.d
20201016_tims03_Evo03_PS_MA_HeLa_DDA_06-15_44min_15cm_fraction_14_S1-G2_1_21755.d
20201016_tims03_Evo03_PS_MA_HeLa_DDA_06-15_44min_15cm_fraction_15_S1-G3_1_21756.d
20201016_tims03_Evo03_PS_MA_HeLa_DDA_06-15_44min_15cm_fraction_16_S1-G4_1_21757.d
20201016_tims03_Evo03_PS_MA_HeLa_DDA_06-15_44min_15cm_fraction_17_S1-G5_1_21758.d
20201016_tims03_Evo03_PS_MA_HeLa_DDA_06-15_44min_15cm_fraction_18_S1-G6_1_21759.d
20201016_tims03_Evo03_PS_MA_HeLa_DDA_06-15_44min_15cm_fraction_19_S1-G7_1_21760.d
20201016_tims03_Evo03_PS_MA_HeLa_DDA_06-15_44min_15cm_fraction_1_S1-H1_1_21742.d
20201016_tims03_Evo03_PS_MA_HeLa_DDA_06-15_44min_15cm_fraction_20_S1-G8_1_21761.d
20201016_tims03_Evo03_PS_MA_HeLa_DDA_06-15_44min_15cm_fraction_21_S1-G9_1_21762.d
20201016_tims03_Evo03_PS_MA_HeLa_DDA_06-15_44min_15cm_fraction_22_S1-G10_1_21763.d
20201016_tims03_Evo03_PS_MA_HeLa_DDA_06-15_44min_15cm_fraction_23_S1-G11_1_21764.d
20201016_tims03_Evo03_PS_MA_HeLa_DDA_06-15_44min_15cm_fraction_24_S1-G12_1_21765.d
20201016_tims03_Evo03_PS_MA_HeLa_DDA_06-15_44min_15cm_fraction_25_S1-F1_1_21766.d
20201016_tims03_Evo03_PS_MA_HeLa_DDA_06-15_44min_15cm_fraction_26_S1-F2_1_21767.d
20201016_tims03_Evo03_PS_MA_HeLa_DDA_06-15_44min_15cm_fraction_27_S1-F3_1_21768.d
20201016_tims03_Evo03_PS_MA_HeLa_DDA_06-15_44min_15cm_fraction_28_S1-F4_1_21769.d
20201016_tims03_Evo03_PS_MA_HeLa_DDA_06-15_44min_15cm_fraction_29_S1-F5_1_21770.d
20201016_tims03_Evo03_PS_MA_HeLa_DDA_06-15_44min_15cm_fraction_2_S1-H2_1_21743.d
20201016_tims03_Evo03_PS_MA_HeLa_DDA_06-15_44min_15cm_fraction_30_S1-F6_1_21771.d
20201016_tims03_Evo03_PS_MA_HeLa_DDA_06-15_44min_15cm_fraction_31_S1-F7_1_21772.d
20201016_tims03_Evo03_PS_MA_HeLa_DDA_06-15_44min_15cm_fraction_32_S1-F8_1_21773.d
20201016_tims03_Evo03_PS_MA_HeLa_DDA_06-15_44min_15cm_fraction_33_S1-F9_1_21774.d
20201016_tims03_Evo03_PS_MA_HeLa_DDA_06-15_44min_15cm_fraction_34_S1-F10_1_21775.d
20201016_tims03_Evo03_PS_MA_HeLa_DDA_06-15_44min_15cm_fraction_35_S1-F11_1_21776.d
20201016_tims03_Evo03_PS_MA_HeLa_DDA_06-15_44min_15cm_fraction_36_S1-F12_1_21777.d
20201016_tims03_Evo03_PS_MA_HeLa_DDA_06-15_44min_15cm_fraction_37_S1-E1_1_21778.d
20201016_tims03_Evo03_PS_MA_HeLa_DDA_06-15_44min_15cm_fraction_38_S1-E2_1_21779.d
20201016_tims03_Evo03_PS_MA_HeLa_DDA_06-15_44min_15cm_fraction_39_S1-E3_1_21780.d
20201016_tims03_Evo03_PS_MA_HeLa_DDA_06-15_44min_15cm_fraction_3_S1-H3_1_21744.d
20201016_tims03_Evo03_PS_MA_HeLa_DDA_06-15_44min_15cm_fraction_40_S1-E4_1_21781.d
20201016_tims03_Evo03_PS_MA_HeLa_DDA_06-15_44min_15cm_fraction_41_S1-E5_1_21782.d
20201016_tims03_Evo03_PS_MA_HeLa_DDA_06-15_44min_15cm_fraction_42_S1-E6_1_21783.d
20201016_tims03_Evo03_PS_MA_HeLa_DDA_06-15_44min_15cm_fraction_43_S1-E7_1_21784.d
20201016_tims03_Evo03_PS_MA_HeLa_DDA_06-15_44min_15cm_fraction_44_S1-E8_1_21785.d
20201016_tims03_Evo03_PS_MA_HeLa_DDA_06-15_44min_15cm_fraction_45_S1-E9_1_21786.d
20201016_tims03_Evo03_PS_MA_HeLa_DDA_06-15_44min_15cm_fraction_46_S1-E10_1_21787.d
20201016_tims03_Evo03_PS_MA_HeLa_DDA_06-15_44min_15cm_fraction_47_S1-E11_1_21788.d
20201016_tims03_Evo03_PS_MA_HeLa_DDA_06-15_44min_15cm_fraction_48_S1-E12_1_21789.d
20201016_tims03_Evo03_PS_MA_HeLa_DDA_06-15_44min_15cm_fraction_4_S1-H4_1_21745.d
20201016_tims03_Evo03_PS_MA_HeLa_DDA_06-15_44min_15cm_fraction_5_S1-H5_1_21746.d
20201016_tims03_Evo03_PS_MA_HeLa_DDA_06-15_44min_15cm_fraction_6_S1-H6_1_21747.d
20201016_tims03_Evo03_PS_MA_HeLa_DDA_06-15_44min_15cm_fraction_7_S1-H7_1_21748.d
20201016_tims03_Evo03_PS_MA_HeLa_DDA_06-15_44min_15cm_fraction_8_S1-H8_1_21749.d
20201016_tims03_Evo03_PS_MA_HeLa_DDA_06-15_44min_15cm_fraction_9_S1-H9_1_21750.d
20201220_tims03_Evo03_PS_SA_HeLa_200ng_DIA_300-1200_8scans_2steps_11min_8cm_S2-C3_1_22758.d	technical quadruplicate	11 min / 100 SPD	11 minutes	dia-PASEF, DIAParameters.optimal_dia-PASEF_300-1200_2steps_8scans_vs2.txt	11min_lib.tsv	11min_48fract_diAID.tsv	pG.11min_48fract_diAID.csv, pep.11min_48fract_diAID.csv	4, S9, S10
20201220_tims03_Evo03_PS_SA_HeLa_200ng_DIA_300-1200_8scans_2steps_11min_8cm_S2-C7_1_22762.d
20201220_tims03_Evo03_PS_SA_HeLa_200ng_DIA_300-1200_8scans_2steps_11min_8cm_S2-D3_1_22766.d
20201220_tims03_Evo03_PS_SA_HeLa_200ng_DIA_300-1200_8scans_2steps_11min_8cm_S2-D7_1_22770.d
20201221_tims03_Evo03_PS_SA_HeLa_200ng_DIA_300-1200_25scans_2steps_44min_15cm_S2-A4_1_22800.d	technical quadruplicate	44 min / 30 SPD	44 minutes	dia-PASEF, DIAParameters.optimal_dia-PASEF_300-1200_2steps_25scans_vs2.txt	44min_48xlib.tsv	44min_48fract_diAID.tsv	pG.44min_48fract_diAID.csv, pep.44min_48fract_diAID.csv	4, S9, S10
20201221_tims03_Evo03_PS_SA_HeLa_200ng_DIA_300-1200_25scans_2steps_44min_15cm_S2-A9_1_22805.d
20201221_tims03_Evo03_PS_SA_HeLa_200ng_DIA_300-1200_25scans_2steps_44min_15cm_S2-B4_1_22810.d
20201221_tims03_Evo03_PS_SA_HeLa_200ng_DIA_300-1200_25scans_2steps_44min_15cm_S2-B9_1_22815.d
	single-runs for library generation	phospho library	21 minutes	dda-PASEF, 4 MSMS scans, adjusted collision energies	x	FragPipe: phospho_lib.tsv, phospho_lib_2_peptide.tsv, (Spectronaut 16: Phospholibrary_optimal_diaPASEF.xls)	x	5, S12, S13 A, S14
202106018_TIMS03_EVO03_PaSk_SA_HeLa_EGF_Phospho_library10_S4-A10_1_25852.d
202106018_TIMS03_EVO03_PaSk_SA_HeLa_EGF_Phospho_library11_S4-A11_1_25853.d
202106018_TIMS03_EVO03_PaSk_SA_HeLa_EGF_Phospho_library12_S4-A12_1_25854.d
202106018_TIMS03_EVO03_PaSk_SA_HeLa_EGF_Phospho_library13_S4-B1_1_25855.d
202106018_TIMS03_EVO03_PaSk_SA_HeLa_EGF_Phospho_library14_S4-B2_1_25856.d
202106018_TIMS03_EVO03_PaSk_SA_HeLa_EGF_Phospho_library15_S4-B3_1_25857.d
202106018_TIMS03_EVO03_PaSk_SA_HeLa_EGF_Phospho_library16_S4-B4_1_25858.d
202106018_TIMS03_EVO03_PaSk_SA_HeLa_EGF_Phospho_library17_S4-B5_1_25859.d
202106018_TIMS03_EVO03_PaSk_SA_HeLa_EGF_Phospho_library18_S4-B6_1_25860.d
202106018_TIMS03_EVO03_PaSk_SA_HeLa_EGF_Phospho_library19_S4-B7_1_25861.d
202106018_TIMS03_EVO03_PaSk_SA_HeLa_EGF_Phospho_library1_90-95_S4-G1_1_25920.d
202106018_TIMS03_EVO03_PaSk_SA_HeLa_EGF_Phospho_library20_S4-B8_1_25862.d
202106018_TIMS03_EVO03_PaSk_SA_HeLa_EGF_Phospho_library21_S4-B9_1_25863.d
202106018_TIMS03_EVO03_PaSk_SA_HeLa_EGF_Phospho_library22_S4-B10_1_25864.d
202106018_TIMS03_EVO03_PaSk_SA_HeLa_EGF_Phospho_library23_S4-B11_1_25865.d
202106018_TIMS03_EVO03_PaSk_SA_HeLa_EGF_Phospho_library24_S4-B12_1_25866.d
202106018_TIMS03_EVO03_PaSk_SA_HeLa_EGF_Phospho_library25_S4-C1_1_25867.d
202106018_TIMS03_EVO03_PaSk_SA_HeLa_EGF_Phospho_library26_S4-C2_1_25868.d
202106018_TIMS03_EVO03_PaSk_SA_HeLa_EGF_Phospho_library27_S4-C3_1_25869.d
202106018_TIMS03_EVO03_PaSk_SA_HeLa_EGF_Phospho_library28_S4-C4_1_25870.d
202106018_TIMS03_EVO03_PaSk_SA_HeLa_EGF_Phospho_library29_S4-C5_1_25871.d
202106018_TIMS03_EVO03_PaSk_SA_HeLa_EGF_Phospho_library2_73_S4-G2_1_25915.d
202106018_TIMS03_EVO03_PaSk_SA_HeLa_EGF_Phospho_library30_S4-C6_1_25872.d
202106018_TIMS03_EVO03_PaSk_SA_HeLa_EGF_Phospho_library31_S4-C7_1_25873.d
202106018_TIMS03_EVO03_PaSk_SA_HeLa_EGF_Phospho_library32_S4-C8_1_25874.d
202106018_TIMS03_EVO03_PaSk_SA_HeLa_EGF_Phospho_library33_S4-C9_1_25875.d
202106018_TIMS03_EVO03_PaSk_SA_HeLa_EGF_Phospho_library34_S4-C10_1_25876.d
202106018_TIMS03_EVO03_PaSk_SA_HeLa_EGF_Phospho_library35_S4-C11_1_25877.d
202106018_TIMS03_EVO03_PaSk_SA_HeLa_EGF_Phospho_library36_S4-C12_1_25878.d
202106018_TIMS03_EVO03_PaSk_SA_HeLa_EGF_Phospho_library37_S4-D1_1_25879.d
202106018_TIMS03_EVO03_PaSk_SA_HeLa_EGF_Phospho_library38_S4-D2_1_25880.d
202106018_TIMS03_EVO03_PaSk_SA_HeLa_EGF_Phospho_library39_S4-D3_1_25881.d
202106018_TIMS03_EVO03_PaSk_SA_HeLa_EGF_Phospho_library3_S4-A3_1_25845.d
202106018_TIMS03_EVO03_PaSk_SA_HeLa_EGF_Phospho_library40_S4-D4_1_25882.d
202106018_TIMS03_EVO03_PaSk_SA_HeLa_EGF_Phospho_library41_S4-D5_1_25883.d
202106018_TIMS03_EVO03_PaSk_SA_HeLa_EGF_Phospho_library42_S4-D6_1_25884.d
202106018_TIMS03_EVO03_PaSk_SA_HeLa_EGF_Phospho_library43_S4-D7_1_25885.d
202106018_TIMS03_EVO03_PaSk_SA_HeLa_EGF_Phospho_library44_S4-D8_1_25886.d
202106018_TIMS03_EVO03_PaSk_SA_HeLa_EGF_Phospho_library45_S4-D9_1_25887.d
202106018_TIMS03_EVO03_PaSk_SA_HeLa_EGF_Phospho_library46_S4-D10_1_25888.d
202106018_TIMS03_EVO03_PaSk_SA_HeLa_EGF_Phospho_library47_S4-D11_1_25889.d
202106018_TIMS03_EVO03_PaSk_SA_HeLa_EGF_Phospho_library48_S4-D12_1_25890.d
202106018_TIMS03_EVO03_PaSk_SA_HeLa_EGF_Phospho_library49_S4-E1_1_25891.d
202106018_TIMS03_EVO03_PaSk_SA_HeLa_EGF_Phospho_library4_S4-A4_1_25846.d
202106018_TIMS03_EVO03_PaSk_SA_HeLa_EGF_Phospho_library50_S4-E2_1_25892.d
202106018_TIMS03_EVO03_PaSk_SA_HeLa_EGF_Phospho_library51_S4-E3_1_25893.d
202106018_TIMS03_EVO03_PaSk_SA_HeLa_EGF_Phospho_library52_S4-E4_1_25894.d
202106018_TIMS03_EVO03_PaSk_SA_HeLa_EGF_Phospho_library53_S4-E5_1_25895.d
202106018_TIMS03_EVO03_PaSk_SA_HeLa_EGF_Phospho_library54_S4-E6_1_25896.d
202106018_TIMS03_EVO03_PaSk_SA_HeLa_EGF_Phospho_library55_S4-E7_1_25897.d
202106018_TIMS03_EVO03_PaSk_SA_HeLa_EGF_Phospho_library56_S4-E8_1_25898.d
202106018_TIMS03_EVO03_PaSk_SA_HeLa_EGF_Phospho_library57_S4-E9_1_25899.d
202106018_TIMS03_EVO03_PaSk_SA_HeLa_EGF_Phospho_library58_S4-E10_1_25900.d
202106018_TIMS03_EVO03_PaSk_SA_HeLa_EGF_Phospho_library59_S4-E11_1_25901.d
202106018_TIMS03_EVO03_PaSk_SA_HeLa_EGF_Phospho_library5_S4-A5_1_25847.d
202106018_TIMS03_EVO03_PaSk_SA_HeLa_EGF_Phospho_library60_S4-E12_1_25902.d
202106018_TIMS03_EVO03_PaSk_SA_HeLa_EGF_Phospho_library61_S4-F1_1_25903.d
202106018_TIMS03_EVO03_PaSk_SA_HeLa_EGF_Phospho_library62_S4-F2_1_25904.d
202106018_TIMS03_EVO03_PaSk_SA_HeLa_EGF_Phospho_library63_S4-F3_1_25905.d
202106018_TIMS03_EVO03_PaSk_SA_HeLa_EGF_Phospho_library64_S4-F4_1_25906.d
202106018_TIMS03_EVO03_PaSk_SA_HeLa_EGF_Phospho_library65_S4-F5_1_25907.d
202106018_TIMS03_EVO03_PaSk_SA_HeLa_EGF_Phospho_library66_S4-F6_1_25908.d
202106018_TIMS03_EVO03_PaSk_SA_HeLa_EGF_Phospho_library67_S4-F7_1_25909.d
202106018_TIMS03_EVO03_PaSk_SA_HeLa_EGF_Phospho_library68_S4-F8_1_25910.d
202106018_TIMS03_EVO03_PaSk_SA_HeLa_EGF_Phospho_library69_S4-F9_1_25911.d
202106018_TIMS03_EVO03_PaSk_SA_HeLa_EGF_Phospho_library6_S4-A6_1_25848.d
202106018_TIMS03_EVO03_PaSk_SA_HeLa_EGF_Phospho_library70_S4-F10_1_25912.d
202106018_TIMS03_EVO03_PaSk_SA_HeLa_EGF_Phospho_library71_S4-F11_1_25913.d
202106018_TIMS03_EVO03_PaSk_SA_HeLa_EGF_Phospho_library72_S4-F12_1_25914.d
202106018_TIMS03_EVO03_PaSk_SA_HeLa_EGF_Phospho_library74_75_82_83_S4-G3_1_25916.d
202106018_TIMS03_EVO03_PaSk_SA_HeLa_EGF_Phospho_library76_77_84_85_S4-G4_1_25917.d
202106018_TIMS03_EVO03_PaSk_SA_HeLa_EGF_Phospho_library78_79_86_87_S4-G5_1_25918.d
202106018_TIMS03_EVO03_PaSk_SA_HeLa_EGF_Phospho_library7_S4-A7_1_25849.d
202106018_TIMS03_EVO03_PaSk_SA_HeLa_EGF_Phospho_library80_81_88_89_S4-G6_1_25919.d
202106018_TIMS03_EVO03_PaSk_SA_HeLa_EGF_Phospho_library8_S4-A8_1_25850.d
202106018_TIMS03_EVO03_PaSk_SA_HeLa_EGF_Phospho_library9_S4-A9_1_25851.d
202106022_TIMS03_EVO03_PaSk_SA_HeLa_Phospho_100ug_EGF_high_speed_S1-C11_1_25990.d	technical quadruplicate	original	21 minutes	dia-PASEF, DiaParameters.original_dia-PASEF.txt, adjusted collision energies	phospho_lib.tsv, phospho_lib_2_peptide.tsv	Phospho_EGF_high_speed.tsv	pep.Phospho_EGF_high_speed.csv, BeforePerseusCollapse_Phospho_EGF_high_speed.txt, AlreadyCollapsed_with0cutoff_Phospho_EGF_high_speed.txt	5 E-F, S12, S13
202106022_TIMS03_EVO03_PaSk_SA_HeLa_Phospho_100ug_EGF_high_speed_S1-C2_1_25981.d
202106022_TIMS03_EVO03_PaSk_SA_HeLa_Phospho_100ug_EGF_high_speed_S1-C5_1_25984.d
202106022_TIMS03_EVO03_PaSk_SA_HeLa_Phospho_100ug_EGF_high_speed_S1-C8_1_25987.d
202106022_TIMS03_EVO03_PaSk_SA_HeLa_Phospho_100ug_EGF_PhosphoLiDIA_S1-C10_1_25989.d	technical quadruplicate	optimal		dia-PASEF, DIAParameters.Phospho_400-1400_12scans_2steps_vs2.txt, adjusted collision energies		Phospho_EGF_diAID.tsv	pep.Phospho_EGF_diAID.csv, DIA-NN_BeforePerseusCollapse_Phospho_EGF_diAID.txt, DIA-NN_AlreadyCollapsed_with0cutoff_Phospho_EGF_diAID.txt
202106022_TIMS03_EVO03_PaSk_SA_HeLa_Phospho_100ug_EGF_PhosphoLiDIA_S1-C1_1_25980.d
202106022_TIMS03_EVO03_PaSk_SA_HeLa_Phospho_100ug_EGF_PhosphoLiDIA_S1-C4_1_25983.d
202106022_TIMS03_EVO03_PaSk_SA_HeLa_Phospho_100ug_EGF_PhosphoLiDIA_S1-C7_1_25986.d
202106022_TIMS03_EVO03_PaSk_SA_HeLa_Phospho_100ug_EGF_PhosphoLiDIA_S1-C10_1_25989.d	biological triplicates	treated	21 minutes	dia-PASEF, DIAParameters.Phospho_400-1400_12scans_2steps_vs2.txt, adjusted collision energies	Phospholibrary_optimal_diaPASEF.xls	20220530_113710_Phospho_biological_study_optimal_dia-PASEF_21min_v16_Report.xls, Phospho_biological_study_optimal_dia-PASEF_21min_v16_Report_peptide collapse (Normal).txt, Phospho_biological_study_optimal_dia-PASEF_21min_v16_Report_PS_phosphopeptide (Normal).xls	supplementary data 1 - Phosphoproteome analysis of EGF-treated HeLa cells.xls, Phospho_biological_study_optimal_dia-PASEF_21min_v16_after_site_collapse_0_prob.txt, Phospho_biological_study_optimal_dia-PASEF_21min_v16_after_site_collapse_075_prob.txt	6, S15
202106022_TIMS03_EVO03_PaSk_SA_HeLa_Phospho_100ug_EGF_PhosphoLiDIA_S1-C4_1_25983.d
202106022_TIMS03_EVO03_PaSk_SA_HeLa_Phospho_100ug_EGF_PhosphoLiDIA_S1-C7_1_25986.d
202106022_TIMS03_EVO03_PaSk_SA_HeLa_Phospho_100ug_untreat_PhosphoLiDIA_S1-C12_1_25991.d	biological triplicates	untreated
202106022_TIMS03_EVO03_PaSk_SA_HeLa_Phospho_100ug_untreat_PhosphoLiDIA_S1-C3_1_25982.d
202106022_TIMS03_EVO03_PaSk_SA_HeLa_Phospho_100ug_untreat_PhosphoLiDIA_S1-C6_1_25985.d
20201220_tims03_Evo03_PS_SA_HeLa_200ng_DIA_300-1200_8scans_2steps_11min_8cm_S2-C3_1_22758.d	technical quadruplicate	Spectronaut v16, 11min/ 100 SPD	11 minutes	dia-PASEF, DIAParameters.optimal_dia-PASEF_300-1200_2steps_8scans_vs2.txt	11min_Evosep_proteomics_optimal_diaPASEF.xls	Proteomics_optimal_dia-PASEF_11min_v16_Report_PS_peptide.xls, Spectronaut_Proteomics_200ng_HeLa_11min_optimal_dia-PASEF_method_hybrid_Report.xls		S11
20201220_tims03_Evo03_PS_SA_HeLa_200ng_DIA_300-1200_8scans_2steps_11min_8cm_S2-C7_1_22762.d
20201220_tims03_Evo03_PS_SA_HeLa_200ng_DIA_300-1200_8scans_2steps_11min_8cm_S2-D3_1_22766.d
20201220_tims03_Evo03_PS_SA_HeLa_200ng_DIA_300-1200_8scans_2steps_11min_8cm_S2-D7_1_22770.d
20201218_tims03_Evo03_PS_SA_HeLa_200ng_300-1200_12scans_2steps_21min_8cm_S2-A11_1_22645.d	technical quadruplicate	Spectronaut v16, 21min / 60SPD	21 minutes	dia-PASEF, DIAParameters.optimal_dia-PASEF_300-1200_2steps_12scans_vs2.txt	21min_Evosep_proteomics_optimal_diaPASEF.xls	Proteomics_optimal_dia-PASEF_21min_v16_Report_PS_peptide.xls, Spectronaut_Proteomics_200ng_HeLa_21min_optimal_dia-PASEF_method_hybrid_Report.xls		S11
20201218_tims03_Evo03_PS_SA_HeLa_200ng_300-1200_12scans_2steps_21min_8cm_S2-A5_1_22639.d
20201218_tims03_Evo03_PS_SA_HeLa_200ng_300-1200_12scans_2steps_21min_8cm_S2-B11_1_22657.d
20201218_tims03_Evo03_PS_SA_HeLa_200ng_300-1200_12scans_2steps_21min_8cm_S2-B5_1_22651.d
202106022_TIMS03_EVO03_PaSk_SA_HeLa_Phospho_100ug_EGF_PhosphoLiDIA_S1-C10_1_25989.d	technical quadruplicate	Spectronaut v16, phosphoproteomics	21 minutes	dia-PASEF, DIAParameters.Phospho_400-1400_12scans_2steps_vs2.txt, adjusted collision energies	Phospholibrary_optimal_diaPASEF.xls	20220530_113551_Phospho_optimal_dia-PASEF_21min_v16_Report.xls, Phospho_optimal_dia-PASEF_21min_v16_Report_peptide collapse (Normal).txt, Phospho_optimal_dia-PASEF_21min_v16_Report_PS_phosphopeptide (Normal).xls	Spectronaut_Phospho_optimal_dia-PASEF_21min_v16_Report_peptide collapse_after_site_collapse_0_prob.txt	S14
202106022_TIMS03_EVO03_PaSk_SA_HeLa_Phospho_100ug_EGF_PhosphoLiDIA_S1-C1_1_25980.d
202106022_TIMS03_EVO03_PaSk_SA_HeLa_Phospho_100ug_EGF_PhosphoLiDIA_S1-C4_1_25983.d
202106022_TIMS03_EVO03_PaSk_SA_HeLa_Phospho_100ug_EGF_PhosphoLiDIA_S1-C7_1_25986.d
