# Supplementary material for: Rapid and In-Depth Coverage of the (Phospho-)Proteome With Deep Libraries and Optimal Window Design for dia-PASEF
Source: Mol Cell Proteomics. 2022 Aug 6;21(9):100279. doi: 10.1016/j.mcpro.2022.100279 (PMC9465115; doi:10.1016/j.mcpro.2022.100279)
Supplement: Supplemental Data 1 [file mmc3.xls]

Student's T-test q-value EGF_UT	Log2 Fold change	PG.UniProtIds	PTM_collapse_key	functional_score
0,003607053	1,344322522	P01106	MYC_S62_M2	0,998265828
0,00366611	1,33039252	P01106	MYC_T58_M2	0,9959103
0	2,089077314	P16949	STMN1_S16_M2	0,994587335
0,001580052	1,208856583	P04792	HSPB1_S82_M1	0,993634985
0,007592213	1,512660344	O14950;P19105	MYL12B_T19_M2	0,992116799
0,021677977	2,034602165	Q13541	EIF4EBP1_T70_M2	0,988770629
0,021644595	0,880261421	P24864	CCNE1_T395_M2	0,988619013
0,000956268	2,334748268	Q16539	MAPK14_Y182_M1	0,983688966
0,006622877	4,228776773	Q16539	MAPK14_Y182_M2	0,983688966
0,000841026	2,041886648	P16949	STMN1_S25_M1	0,977402125
0	2,089077314	P16949	STMN1_S25_M2	0,977402125
0,029222749	0,648941676	O60566	BUB1B_S670_M1	0,975093209
0	2,252122561	Q15054	POLD3_S458_M1	0,963985915
0,010962829	5,173053185	Q16539	MAPK14_T180_M2	0,962865224
0,00114202	4,072864374	P42229	STAT5A_Y694_M1	0,962246351
0,030339701	0,432071686	P49736	MCM2_S139_M1	0,957340869
0,007431546	5,312365373	P35222	CTNNB1_S552_M1	0,957077996
0,02808566	4,007439772	P02786	TFRC_Y20_M1	0,9556395
0,001310924	5,27202638	P26045	PTPN3_S357_M1	0,954266997
0,049992691	0,444873174	Q13573	SNW1_S224_M2	0,950451753
0,025856224	1,400482178	P85037	FOXK1_S420_M3	0,942117419
0,016425135	0,878093084	P50402	EMD_S49_M1	0,938541017
0	4,477662881	P49137	MAPKAPK2_T334_M1	0,932098314
0,030706605	1,442360083	P07900	HSP90AA1_S263_M2	0,919489037
0,035164207	0,774056117	P07355	ANXA2_Y24_M1	0,912096033
0,002559356	1,386786461	P62753	RPS6_S235_M3	0,905834399
0,01927141	0,623966217	P21333	FLNA_S2152_M1	0,904916751
0,043253995	2,667803208	P21333	FLNA_S2152_M2	0,904916751
0,013809109	2,767423183	P19338	NCL_S34_M3	0,901858208
0,039263646	2,4714969	Q9UGV2	NDRG3_S331_M1	0,881462524
0,028214729	2,519894441	Q13542	EIF4EBP2_S65_M1	0,880553715
0	4,830441793	P04792	HSPB1_S15_M1	0,876008914
0	5,588905334	Q14247	CTTN_S405_M1	0,875400206
0,020050371	1,497782707	P49736	MCM2_S41_M2	0,863414482
0	6,343292395	P17544	ATF7_T51_M2	0,862176744
0,003709091	1,197457949	Q9NYL2	MAP3K20_S593_M1	0,861331668
0,005580148	1,087166468	Q16204	CCDC6_S367_M1	0,860245861
0,003299006	1,312900225	P62753	RPS6_S236_M3	0,851612634
0,001278689	6,616952578	O14757	CHEK1_S280_M1	0,850947889
0,001129512	1,229593913	P37802	TAGLN2_S163_M1	0,850156455
0	6,875536601	Q9Y4A5	TRRAP_S2077_M1	0,848451505
0,004926165	5,922828197	P17544	ATF7_T53_M2	0,847675574
0,048366987	0,450852076	Q13573	SNW1_S232_M2	0,846176577
0,048875	0,577381134	Q13263	TRIM28_S489_M1	0,844399394
0,001845455	5,753468513	Q12802	AKAP13_S2563_M1	0,839583247
0,012725753	3,133325577	O14639	ABLIM1_S452_M1	0,838275663
0,00673285	1,202322006	Q53EL6	PDCD4_S76_M1	0,827516635
0	4,11251545	Q53EL6	PDCD4_S76_M2	0,827516635
0,007095785	0,66130352	P18669	PGAM1_S14_M1	0,819123739
0,046786643	0,639653206	P23588	EIF4B_S422_M1	0,81894105
0,021684665	0,806845983	Q9H0F6	SHARPIN_S165_M1	0,814342839
0,016401578	0,687578837	Q53EL6	PDCD4_S457_M1	0,810845489
0,004898076	3,085966428	O75676	RPS6KA4_S343_M2	0,808985205
0,005939394	1,538908641	Q9H1E3	NUCKS1_S214_M3	0,806723133
0,027960763	0,566164335	Q16513	PKN2_T958_M1	0,806402049
0,001106029	2,078351657	Q09161	NCBP1_S22_M1	0,805271721
0,004988962	1,420959155	Q92597	NDRG1_S330_M1	0,800760073
0,032881455	2,763458252	Q92597	NDRG1_S330_M2	0,800760073
0	5,830544313	P29590	PML_S518_M1	0,795940941
0,005287994	0,807453473	Q13501	SQSTM1_T269_M2	0,793501519
0,004528594	1,134384632	Q9Y490	TLN1_S2040_M1	0,792534998
0,007267368	0,559427261	P20700	LMNB1_S23_M1	0,791941814
0,010972777	1,607382139	Q13541	EIF4EBP1_T82_M2	0,791410934
0,002561934	2,251545747	P23588	EIF4B_T420_M3	0,788809773
0,019741306	0,816412608	P28066	PSMA5_S56_M1	0,787177829
0	8,581803719	Q9Y580	RBM7_S136_M1	0,785739299
0,001883644	1,291107496	Q9UBF8	PI4KB_S511_M1	0,785227589
0,006668923	2,198111216	Q9UBF8	PI4KB_S511_M2	0,785227589
0	2,219288508	P18615	NELFE_S115_M1	0,784694469
0,021315888	1,660808563	Q16643	DBN1_T346_M1	0,779261236
0,015179792	1,644220034	Q9H7L9	SUDS3_S45_M3	0,776496321
0,006740369	4,626413743	P26651	ZFP36_S186_M1	0,775191062
0,042511667	0,627832095	Q86WB0	ZC3HC1_S344_M1	0,775149852
0,030976342	0,901389122	Q12770	SCAP_S822_M1	0,774494493
0,013060519	0,644107819	Q9BTU6	PI4K2A_S462_M1	0,774338161
0,049189001	2,88145558	O00231	PSMD11_S14_M1	0,772559902
0,042919215	3,353450616	Q8TB72	PUM2_S587_M1	0,769964142
0,001297837	1,326783816	Q96A57	TMEM230_S24_M1	0,76730785
0,004963397	5,532653968	Q96A57	TMEM230_S24_M2	0,76730785
0,019841764	0,635755857	Q7Z5L9	IRF2BP2_S360_M1	0,765283702
0,010918284	2,409850438	Q96SI1	KCTD15_S35_M3	0,762330369
0	4,937567711	O95297	MPZL1_Y241_M2	0,761999019
0,039510348	1,163333575	P29317	EPHA2_S897_M1	0,756843874
0,004812167	1,644472758	Q13188	STK3_S385_M1	0,755666929
0,00075576	2,112164179	Q6MZQ0	PRR5L_S28_M1	0,754356001
0,001127119	3,181036313	Q15418	RPS6KA1_S363_M2	0,753973597
0,025374683	4,899790525	Q15418	RPS6KA1_S363_M3	0,753973597
0,023441915	0,823585192	Q8N5S9	CAMKK1_S458_M1	0,751728178
0,005091425	5,279729843	P20700	LMNB1_T20_M1	0,751424482
0,025863458	1,400482178	P85037	FOXK1_S416_M3	0,750095747
0,001272431	2,512907505	Q15836	VAMP3_S44_M1	0,750065675
0,00288632	1,963826656	Q7L2J0	MEPCE_S175_M1	0,74955382
0,042550847	1,005793254	Q03252	LMNB2_T34_M1	0,749101397
0	3,853269895	Q15418	RPS6KA1_S380_M1	0,749089153
0,003374359	3,582850536	Q96SI1	KCTD15_S38_M3	0,74898677
0,016829598	0,918106874	Q01167	FOXK2_T389_M2	0,747168699
0,047650247	8,638781865	P05387	RPLP2_S17_M1	0,745683393
0,003293057	1,555552642	Q16875	PFKFB3_S461_M1	0,745641768
0,035884527	5,080824216	Q8WYP5	AHCTF1_S1218_M3	0,744659509
0,008650246	0,811485291	Q13501	SQSTM1_S272_M2	0,743798455
0,03096059	0,4753685	Q01167	FOXK2_S428_M1	0,743113388
0,022545236	0,64119784	Q00537	CDK17_S137_M1	0,742778282
0,048793774	1,598028342	O15143	ARPC1B_S310_M1	0,740104651
0,007777664	1,715694427	Q6ZN18	AEBP2_S206_M1	0,739902352
0,001035019	6,534414927	P01100	FOS_S374_M2	0,738334035
0,006310836	1,887802283	Q53EZ4	CEP55_S428_M1	0,738315015
0,013021417	0,493246714	P50402	EMD_S171_M1	0,736662161
0,006138765	1,014431953	Q8WUF5	PPP1R13L_S526_M1	0,735194433
0,025612142	2,507397572	P15408	FOSL2_S320_M3	0,732415881
0,022344535	4,316774527	Q13425	SNTB2_S222_M1	0,730537926
0,028388993	1,763579686	Q13425	SNTB2_S222_M2	0,730537926
0,027414795	3,008493106	O75410	TACC1_S276_M1	0,729292193
0,010956679	0,819970449	Q05D32	CTDSPL2_S104_M1	0,727274748
0,001811594	6,071344376	P19793	RXRA_S21_M1	0,726590904
0,008645987	1,283799807	P51812	RPS6KA3_S369_M2	0,725508839
0,000953405	3,772011598	P51812	RPS6KA3_S369_M3	0,725508839
0,015168523	1,644220034	Q9H7L9	SUDS3_T49_M3	0,725197084
0	5,568561395	Q6Y7W6	GIGYF2_S30_M1	0,722455073
0,015167795	1,120494207	Q6Y7W6	GIGYF2_S30_M2	0,722455073
0,001857143	4,760867437	O75676	RPS6KA4_S347_M2	0,721470706
0,02716538	2,177684625	Q13542	EIF4EBP2_T70_M1	0,721434013
0,006510882	4,699940681	P47974	ZFP36L2_S438_M2	0,719993972
0,029461801	2,376254241	Q86SQ0	PHLDB2_S415_M2	0,718138242
0	5,679201444	Q9NSC5	HOMER3_S159_M1	0,717405501
0	4,156933467	P16333	NCK1_S85_M1	0,717351234
0,015174155	1,644220034	Q9H7L9	SUDS3_S53_M3	0,71628098
0,000903581	2,599994342	Q5TKA1	LIN9_S65_M1	0,715687736
0,005837978	1,711197694	Q14676	MDC1_T455_M1	0,714344826
0,042887434	1,716195107	Q14676	MDC1_T455_M2	0,714344826
0,001901639	2,321418126	Q6NXT4	SLC30A6_S382_M1	0,713406595
0,013803642	2,767423183	P19338	NCL_S41_M3	0,710975264
0,001236133	5,538545132	O75676	RPS6KA4_T687_M2	0,709716084
0,042878513	2,153915087	O94868	FCHSD2_Y659_M1	0,709553928
0,001368421	1,758816401	Q676U5	ATG16L1_S287_M1	0,709438386
0,000786571	2,103330294	Q9H788	SH2D4A_S315_M1	0,708778682
0,006864745	1,811504682	P55081	MFAP1_S133_M2	0,708401462
0	5,121051788	Q08495	DMTN_S105_M1	0,706896942
0,017766162	5,057696978	Q9BZL6	PRKD2_S197_M2	0,70668992
0,001203704	1,777091662	P17535	JUND_S100_M1	0,705871809
0,003123596	2,067475319	Q7Z434	MAVS_S222_M1	0,704704229
0,001900332	1,315867106	Q96PK6	RBM14_S618_M1	0,701659749
0,049662167	2,233737946	Q9UQC2	GAB2_S543_M1	0,701442338
0,003852821	1,119197528	Q8WXI9	GATAD2B_S129_M3	0,701262611
0,006291358	2,051217238	Q9H3P2	NELFA_T277_M1	0,701156292
0,041567046	2,266974131	O43310	CTIF_S299_M1	0,701023035
0,003329079	1,292215029	P62753	RPS6_S240_M3	0,699831602
0,047401231	0,421842893	P49006	MARCKSL1_S104_M2	0,699065634
0,001912839	2,606055895	Q8NFH5	NUP35_T48_M1	0,698485946
0,006729097	5,583847046	Q96PN7	TRERF1_S715_M2	0,698313224
0,005544902	2,490629514	Q13541	EIF4EBP1_S83_M1	0,69801348
0,006142675	2,898987134	P18850	ATF6_S94_M1	0,697670704
0,000759259	2,919450124	P18615	NELFE_S51_M1	0,697408232
0,010626728	0,569893201	O75494	SRSF10_S131_M2	0,696595243
0,003394669	1,99840196	O75494	SRSF10_S131_M3	0,696595243
0,02725282	0,837765058	Q9Y6E2	BZW2_S412_M2	0,695350635
0,012306914	1,837293943	O15357	INPPL1_Y986_M1	0,695189205
0,012855	0,69561704	P18615	NELFE_S131_M1	0,69516957
0	3,856648445	Q9UHX1	PUF60_T314_M1	0,693879859
0	1,6503582	Q9BXB4	OSBPL11_S189_M1	0,693444652
0,001354167	5,395984809	Q9BUB5	MKNK1_T385_M1	0,692343218
0,010943363	0,69097805	O14745	SLC9A3R1_S280_M1	0,691313616
0,038793693	0,754822413	O14745	SLC9A3R1_S280_M2	0,691313616
0,040074978	0,585787773	Q71RC2	LARP4_S722_M1	0,690328967
0,001936306	6,750474771	Q9NZJ0	DTL_S490_M2	0,689010993
0,039901969	1,798904657	Q13185	CBX3_S93_M1	0,686848223
0,003448035	2,899197737	Q6NZI2	CAVIN1_S202_M2	0,686411165
0,021349142	0,626108487	Q9H3N1	TMX1_S247_M1	0,68558631
0,000979104	3,896454493	Q8IVH2	FOXP4_S291_M1	0,684615617
0,014265833	0,727554321	Q9UKL0	RCOR1_S260_M1	0,684204879
0,003132394	2,975891113	Q14814	MEF2D_S121_M1	0,683336792
0	5,359497547	O60749	SNX2_T104_M1	0,682642572
0,007874557	4,148305893	P50402	EMD_S53_M1	0,68120763
0,031611602	1,352265358	Q13459	MYO9B_S1992_M1	0,676985584
0,008205384	1,307003975	Q15390	MTFR1_S119_M1	0,676279772
0,001655172	1,868419329	Q9BWW4	SSBP3_T360_M1	0,676224569
0,038250729	1,587802887	O14639	ABLIM1_Y357_M2	0,674629556
0,023509123	4,671502113	P0CAP2	POLR2M_S179_M1	0,67413727
0,001886179	1,29176712	Q86UU0	BCL9L_S118_M1	0,67190809
0,010348761	1,268515587	Q86UU0	BCL9L_S118_M2	0,67190809
0,032227194	4,49186643	Q8WYP5	AHCTF1_S1222_M3	0,671624838
0,005935567	1,538908641	Q9H1E3	NUCKS1_T202_M3	0,671226653
0,001881808	2,296206474	O94763	URI1_S372_M1	0,6708113
0,038488055	1,567796866	P19338	NCL_S563_M1	0,670760506
0,005748011	1,606066545	Q9NZ63	C9orf78_S15_M2	0,670539373
0,004985294	1,463340759	Q14684	RRP1B_S706_M1	0,670270582
0,007286544	1,305112521	P30041	PRDX6_T177_M1	0,669894652
0,011744863	3,855069796	Q8TEW0	PARD3_Y719_M1	0,668455209
0,003259395	3,674860954	P50548	ERF_S531_M1	0,668401768
0,023066865	0,869635105	Q9Y266	NUDC_S139_M2	0,668301723
0,006097187	0,971037865	Q99459	CDC5L_T438_M2	0,667649659
0,043243697	1,347291311	Q99459	CDC5L_T438_M3	0,667649659
0,006868552	1,811504682	P55081	MFAP1_S132_M2	0,667625693
0,024456684	3,556851546	Q8WXI9	GATAD2B_S338_M1	0,667583715
0,005216423	1,201087952	O14681	EI24_S330_M1	0,664945894
0,001366025	2,207546552	P51812	RPS6KA3_S386_M1	0,664173296
0,003451049	4,568282922	P51812	RPS6KA3_S386_M2	0,664173296
0	1,858857155	P51149	RAB7A_S72_M1	0,66409076
0,006326505	0,976605733	Q8N5F7	NKAP_T161_M2	0,662388401
0	2,419246356	Q05D32	CTDSPL2_S28_M1	0,66220375
0,000939828	2,965472857	O60784	TOM1_S160_M1	0,660957113
0,001085714	1,757423719	O60784	TOM1_S160_M2	0,660957113
0,006672686	1,935637474	Q9NYM9	BET1L_S37_M1	0,660928365
0,035259052	2,070940336	Q13596	SNX1_S39_M3	0,660225889
0,005927928	2,105084896	P15336	ATF2_S112_M1	0,660107331
0,001605333	2,985226154	P15336	ATF2_S112_M2	0,660107331
0,001110647	7,291851362	Q8TEW0	PARD3_S715_M1	0,659737502
0,005296703	0,933642228	P78411	IRX5_S185_M1	0,658883932
0,044532398	1,17856439	Q9P2B4	CTTNBP2NL_S563_M1	0,656755001
0,045456251	0,853876909	Q5VTL8	PRPF38B_S529_M2	0,656482885
0,043234615	1,347291311	Q99459	CDC5L_T442_M3	0,656149541
0,001196721	2,922890663	O15173	PGRMC2_Y210_M1	0,656114068
0,028100895	4,974944115	P50548	ERF_T3_M2	0,655393824
0,022479687	3,117262681	Q5QJE6	DNTTIP2_S141_M3	0,654923932
0,001833741	1,651804606	P43487	RANBP1_S60_M1	0,654867197
0	3,504500389	Q9H307	PNN_S66_M1	0,652691154
0,017052186	4,689559877	Q9H1E3	NUCKS1_S14_M2	0,652080117
0,005556157	1,744147937	Q9HA47	UCK1_S253_M1	0,651336139
0,007109418	3,037238439	P10398	ARAF_T181_M2	0,651300103
0	4,783912659	O15357	INPPL1_Y1135_M1	0,650579521
0,001083503	1,757423719	O60784	TOM1_T164_M2	0,650290209
0	2,740109126	Q9UKX7	NUP50_S221_M1	0,648984124
0,030940188	0,998452822	P57682	KLF3_S250_M1	0,647368819
0,001101695	4,671079954	Q6UUV7	CRTC3_S391_M2	0,647322157
0,001772727	1,174167633	P50548	ERF_T526_M1	0,647199746
0,028985185	1,650283496	Q9P242	NYAP2_S509_M1	0,64657611
0,048106153	1,843788147	Q9BUT9	MCRIP2_S78_M2	0,646299331
0,007282597	0,916741689	Q9Y217	MTMR6_S561_M1	0,646055557
0,035223028	1,025889874	P25205	MCM3_T674_M2	0,645706561
0,032021923	0,458160082	Q5SNT2	TMEM201_S454_M1	0,645584961
0,010977758	2,561730385	Q8N6T3	ARFGAP1_S361_M1	0,645309493
0,014967693	6,441416264	Q6PJG2	MIDEAS_S661_M2	0,644936656
0,001866667	4,75075237	Q13506	NAB1_S183_M2	0,643938768
0,011299693	2,903663158	Q96F45	ZNF503_S102_M1	0,643918162
0,00095	3,772011598	P51812	RPS6KA3_T365_M3	0,643831737
0,027245325	0,837765058	Q9Y6E2	BZW2_S414_M2	0,642231123
0,000874667	3,290050507	O14974	PPP1R12A_S507_M1	0,640945976
0,005841764	4,090118408	O14974	PPP1R12A_S507_M2	0,640945976
0,049873388	0,714218458	Q8NC51	SERBP1_S330_M1	0,639306398
0,021282147	0,77210331	Q8TBZ3	WDR20_S434_M1	0,639182544
0,002945919	2,848266284	Q13769	THOC5_T328_M1	0,638903849
0,035232352	0,574976921	P49407	ARRB1_S412_M1	0,638064989
0,006405797	5,839535554	Q8WYK2	JDP2_T148_M1	0,633074451
0,001822671	4,705106099	O75676	RPS6KA4_Y342_M2	0,632839526
0,029648352	0,704086622	P46937	YAP1_S367_M1	0,632043102
0,015588881	1,059912682	Q6P4F7	ARHGAP11A_S285_M1	0,630296097
0,010526218	1,267617544	Q9NPQ8	RIC8A_S436_M2	0,630107207
0,030698746	3,800294876	O75420	GIGYF1_S638_M1	0,628772127
0,010640439	0,567878723	O75494	SRSF10_S133_M2	0,628613167
0,001840491	4,024541378	O75494	SRSF10_S133_M3	0,628613167
0,009403509	2,635713577	Q00613	HSF1_S314_M2	0,628330919
0,044165631	4,057117462	Q8IWX8	CHERP_S813_M3	0,628230026
0,014285714	1,782585621	Q13243	SRSF5_S233_M3	0,627880116
0,026910497	3,183612823	Q99959	PKP2_S151_M3	0,627788345
0,047410643	0,421842893	P49006	MARCKSL1_S101_M2	0,627772332
0,00339759	1,99840196	O75494	SRSF10_S129_M3	0,627450014
0,020624483	0,758864721	Q86XL3	ANKLE2_S268_M1	0,627361258
0,014302462	1,782585621	Q13243	SRSF5_S227_M3	0,626475985
0,03048882	0,963876406	P17275	JUNB_T255_M2	0,625962356
0,001883991	1,200158755	O00512	BCL9_S917_M1	0,625428346
0,001268293	5,079574029	Q6UUV7	CRTC3_S396_M2	0,625298682
0,032340592	0,628199259	Q7Z309	PABIR2_S115_M1	0,625098329
0,012769868	1,736235619	P15336	ATF2_T116_M1	0,624659784
0,005295344	3,448319832	P15336	ATF2_T116_M2	0,624659784
0,020915876	0,696308454	P25786	PSMA1_S110_M1	0,624620212
0,001378092	5,581566016	Q13496	MTM1_S591_M2	0,623248369
0,006377972	2,82557408	Q9H6X2	ANTXR1_Y425_M1	0,622354322
0,033651297	0,836153666	P17275	JUNB_S259_M2	0,621419252
0,000893733	1,666420301	Q9Y385	UBE2J1_S266_M1	0,621107572
0,000790361	5,933904966	Q14247	CTTN_S417_M1	0,62090106
0,023765808	0,593328794	Q9BTU6	PI4K2A_S51_M2	0,620411394
0,001092402	1,940474192	Q9BYG3	NIFK_S247_M1	0,619804054
0,008854768	2,732872168	Q13111	CHAF1A_S775_M2	0,618662283
0,00653709	4,636090438	P47974	ZFP36L2_S440_M2	0,618323818
0,004906507	2,969848633	Q16649	NFIL3_S353_M1	0,617567069
0	6,39585638	Q69YQ0	SPECC1L_S384_M1	0,617293142
0,015180613	1,120492299	Q6Y7W6	GIGYF2_S26_M2	0,617124759
0,00526971	2,399981817	Q9UPQ0	LIMCH1_S377_M1	0,616654666
0,036957837	0,822028796	P47712	PLA2G4A_S437_M2	0,616279021
0,002004175	5,700672944	P47712	PLA2G4A_S437_M3	0,616279021
0,011750752	1,960343679	Q9BR39	JPH2_T490_M1	0,615983365
0,010804745	3,000530879	Q08357	SLC20A2_S324_M1	0,615423246
0,000770764	2,663089434	Q9UPN3	MACF1_S1376_M1	0,615229894
0,026365304	1,403274854	Q9NQS7	INCENP_S306_M3	0,614782078
0,041230371	1,906666597	Q99638	RAD9A_S341_M3	0,612983896
0,029993766	3,070774714	Q9H8Y8	GORASP2_T225_M2	0,61286061
0,008161919	1,797376315	P35221	CTNNA1_S655_M2	0,609922485
0,037677449	1,796696027	Q8WYP5	AHCTF1_S1214_M1	0,60927313
0,001877457	4,09985733	O60716	CTNND1_S320_M1	0,609149928
0,014942792	0,637980143	P41162	ETV3_S245_M2	0,60912944
0,00706538	1,193303108	Q13286	CLN3_S12_M1	0,608387952
0,017703244	1,604605675	Q13286	CLN3_S12_M2	0,608387952
0,024396324	0,674992879	Q8IX90	SKA3_S155_M1	0,608248884
0,001147059	1,634292285	Q53ET0	CRTC2_S433_M1	0,607645312
0,007214211	3,58304739	P16989	YBX3_S134_M1	0,606808695
0,016191304	2,660718918	P07910	HNRNPC_S115_M1	0,606301612
0,016914811	2,019883792	P07910	HNRNPC_S115_M2	0,606301612
0,001931034	4,199449062	Q96AG3	SLC25A46_T45_M1	0,605650544
0,017115331	6,08247455	P23588	EIF4B_S497_M1	0,605412166
0,024437303	0,648498217	Q8TEW0	PARD3_Y1080_M1	0,605284594
0,010485834	2,834725698	Q6NZI2	CAVIN1_S203_M2	0,60485734
0,001487248	1,66584301	Q9ULU4	ZMYND8_S425_M1	0,604570083
0,008488095	1,49663798	Q8NEY8	PPHLN1_S110_M1	0,603812763
0,005782522	0,753727277	Q9HB19	PLEKHA2_S184_M1	0,603365868
0,005307639	2,927156925	Q5PRF9	SAMD4B_S600_M2	0,602983161
0,011353712	0,771653811	Q9Y2U5	MAP3K2_S153_M1	0,602956761
0,006615385	0,916311582	Q5TCZ1	SH3PXD2A_S547_M1	0,602443763
0,006330435	0,976605733	Q8N5F7	NKAP_S157_M2	0,601115251
0,01005288	5,928481102	Q14694	USP10_T74_M1	0,601083087
0,005783854	1,50700887	Q9UPN7	PPP6R1_S531_M3	0,600809884
0,038082659	3,671930949	Q9BQ67	GRWD1_S122_M1	0,600776369
0,003141243	2,290651639	Q9BQ67	GRWD1_S122_M2	0,600776369
0,025848993	0,521932602	Q8IYB3	SRRM1_S463_M2	0,599817517
0,003327434	5,629889806	Q9NZJ0	DTL_S485_M1	0,599545102
0,005212796	1,080412229	Q15276	RABEP1_S407_M1	0,599188468
0,004797574	1,396472931	Q9BTA9	WAC_T293_M1	0,599079004
0,000813896	4,216598988	Q9H7M9	VSIR_T284_M2	0,598901616
0,005943226	1,538908641	Q9H1E3	NUCKS1_S204_M3	0,598575763
0,003388841	1,557177385	O60841	EIF5B_S113_M2	0,5980188
0,021338705	2,916459004	P35659	DEK_S244_M2	0,596586574
0,012754031	1,752078215	P35659	DEK_S244_M3	0,596586574
0,011739837	1,84341828	Q9BU64	CENPO_S35_M1	0,596585359
0,006564939	0,916336695	Q07666	KHDRBS1_S20_M1	0,595944661
0,012299034	2,142952601	Q9BQC3	DPH2_T435_M1	0,595910725
0,004522013	2,146082878	Q92729	PTPRU_S853_M2	0,595730911
0,019948304	3,357598941	Q9P2B7	CFAP97_S218_M1	0,594049063
0,001788535	1,183092117	Q5T5C0	STXBP5_S759_M1	0,594036692
0,003855974	2,924591859	Q15742	NAB2_S162_M2	0,59353623
0,037136197	1,662201405	Q15742	NAB2_S162_M3	0,59353623
0,032356426	3,399829388	Q9NRF2	SH2B1_S96_M1	0,593502166
0,001951923	4,098168055	Q9NRF2	SH2B1_S96_M2	0,593502166
0,048461989	4,033097029	Q8IV31	TMEM139_S146_M1	0,593411524
0,028907402	1,148286184	Q13263	TRIM28_S473_M1	0,593305862
0,010933687	3,128017743	Q5TKA1	LIN9_S309_M1	0,592511811
0,04922934	5,063032548	Q96JM3	CHAMP1_S382_M1	0,592324591
0,033932487	1,127654076	Q9NZN5	ARHGEF12_S341_M1	0,59143797
0,006196721	2,663943768	Q9H788	SH2D4A_Y131_M1	0,591081833
0,003316985	2,837030729	B0YJ81	HACD1_S30_M1	0,590722634
0,023520705	2,066348871	O75376	NCOR1_S70_M1	0,590582478
0,04665839	1,735339483	Q86X29	LSR_S530_M1	0,590457872
0,001081301	2,959848404	P12270	TPR_T2137_M1	0,590007653
0,01843164	1,604231834	O75396	SEC22B_Y110_M1	0,588659378
0,047503273	1,033238729	O60499	STX10_S108_M1	0,588655409
0,019539418	0,642371496	Q9Y6A5	TACC3_S71_M1	0,588159839
0,025581762	0,757288297	Q8WU90	ZC3H15_S381_M1	0,587931821
0,001845161	3,238116264	Q9GZY8	MFF_T138_M1	0,587540089
0,024372735	2,704876741	Q76I76	SSH2_S461_M1	0,587149087
0,032204624	2,435090701	Q9P2P5	HECW2_S852_M1	0,586995573
0,003638774	4,113073667	Q8WUJ0	STYX_S193_M1	0,586018003
0,032013948	1,236906687	Q9P2R6	RERE_S679_M1	0,585916238
0,001903869	1,077465375	Q9Y2D5	AKAP2_S778_M1	0,5857005
0,003257806	2,285947482	Q9H307	PNN_S96_M2	0,585484791
0,008458725	0,904873848	Q6NUJ5	PWWP2B_S250_M1	0,585451655
0,005786382	2,656579018	Q8TD16	BICD2_S329_M1	0,584696405
0,006860942	3,607188225	P47974	ZFP36L2_S448_M2	0,584622286
0,037874183	2,602404594	Q9P2B4	CTTNBP2NL_S568_M2	0,584488403
0,011921535	0,714922269	Q8IYB3	SRRM1_T406_M2	0,58414962
0,001947242	3,671777407	O60716	CTNND1_Y321_M1	0,584051928
0,012775155	4,16838328	Q12774	ARHGEF5_Y656_M1	0,583469784
0,000982036	4,903209368	P04792	HSPB1_S65_M1	0,582886611
0,006584112	1,544990857	Q86WR7	PROSER2_S43_M1	0,582858986
0,022636664	2,216051737	Q9C0C9	UBE2O_S839_M1	0,582429032
0,048467279	1,248997053	Q9C0C9	UBE2O_S839_M2	0,582429032
0,010880071	2,354875882	O14974	PPP1R12A_S409_M2	0,582415148
0,042908017	2,029543877	Q86WB0	ZC3HC1_S354_M1	0,581552633
0,001938363	1,347801208	Q9NS69	TOMM22_S15_M1	0,580702587
0,005541161	2,156860034	Q8NHV4	NEDD1_S411_M1	0,580348961
0,010957861	0,572224299	Q16204	CCDC6_S244_M1	0,579381212
0,008841797	1,116415342	Q9NPQ8	RIC8A_T441_M2	0,578955705
0,018450426	2,771292686	Q8WUF5	PPP1R13L_T123_M2	0,578925941
0,004119741	3,813096523	O43516	WIPF1_S340_M1	0,578311366
0,013882816	2,933343093	Q9NXR1	NDE1_S306_M1	0,577730787
0,018759173	0,598372777	Q8WW12	PCNP_T139_M1	0,577198655
0,001150442	5,58410724	O75676	RPS6KA4_S682_M2	0,575761811
0,031954944	0,656927745	Q70CQ2	USP34_S3358_M1	0,575385604
0,008098542	2,4834795	P98082	DAB2_S227_M1	0,575384493
0	3,669775327	Q53EL6	PDCD4_S313_M1	0,575116374
0	6,35567824	Q9NXV6	CDKN2AIP_S131_M1	0,574017468
0,003260714	2,285947482	Q9H307	PNN_S100_M2	0,573823871
0	4,382975578	Q86X29	LSR_T453_M1	0,573600276
0,035738828	1,794026534	Q8WVC0	LEO1_S277_M2	0,573107735
0,03137816	0,504968961	Q96I25	RBM17_S169_M1	0,57309414
0,009691211	3,267245611	Q7Z5L9	IRF2BP2_S455_M2	0,573021563
0,004934498	4,394474347	Q7Z5L9	IRF2BP2_S455_M3	0,573021563
0,015473839	3,020817439	Q08357	SLC20A2_S316_M1	0,572343462
0,014962006	6,506150564	Q6PJG2	MIDEAS_T655_M2	0,572022167
0,039643721	1,487869581	Q9BZF1	OSBPL8_S68_M2	0,571470068
0,015177305	0,82437547	Q8WXI9	GATAD2B_S486_M1	0,571383365
0,001027027	6,867948691	Q96D71	REPS1_S272_M2	0,571207821
0,038808869	3,690308253	Q92841	DDX17_S64_M1	0,571182135
0,001276596	4,522777398	Q96CC6	RHBDF1_S390_M1	0,570929157
0,015157656	0,911810239	Q15742	NAB2_S171_M1	0,570783527
0,00101548	3,47182258	Q15742	NAB2_S171_M2	0,570783527
0,038654189	1,308968385	Q15742	NAB2_S171_M3	0,570783527
0,015175985	0,632790883	P41162	ETV3_S250_M2	0,570193674
0,005392491	2,615326881	P54105	CLNS1A_S193_M1	0,570165181
0,010105066	2,510213693	Q8WUF5	PPP1R13L_S120_M2	0,570013372
0,04414182	1,395124753	P49116	NR2C2_S219_M1	0,569952751
0,004431836	3,385821025	Q8N2Y8	RUSC2_S781_M1	0,569492094
0,005037868	4,795735518	Q6P0Q8	MAST2_S209_M1	0,569389174
0,037668928	2,539364815	P07910	HNRNPC_S113_M1	0,569284378
0,016726496	2,290166855	P07910	HNRNPC_S113_M2	0,569284378
0,023414231	0,507490794	Q99547	MPHOSPH6_T147_M1	0,56837776
0	6,941477537	Q13586	STIM1_S621_M1	0,567983863
0,001842752	2,214570522	Q8N163	CCAR2_S124_M1	0,567359267
0,043447555	2,514832497	Q9NVW2	RLIM_S230_M2	0,567328229
0,006425197	2,911393483	Q92797	SYMPK_S494_M1	0,5673037
0,000860892	6,196479479	Q92797	SYMPK_S494_M2	0,5673037
0,035738647	0,532354673	Q8WUM0	NUP133_S50_M1	0,566219768
0,038284946	2,721880992	Q8WUM0	NUP133_S50_M3	0,566219768
0,033210157	0,774465561	Q9Y2D5	AKAP2_S720_M1	0,565563622
0,048395776	1,553616206	Q4G0J3	LARP7_S298_M1	0,565176499
0,004299125	6,15787069	Q4G0J3	LARP7_S298_M2	0,565176499
0,001906103	1,752386729	Q96EP0	RNF31_S466_M1	0,564997964
0,031335357	0,976976395	Q9H3N1	TMX1_S270_M1	0,56477473
0,000870027	8,873105526	Q86WR7	PROSER2_S215_M2	0,564521935
0,000948307	1,630194982	P35611	ADD1_S12_M1	0,56403308
0,032627375	3,857589881	Q96AG3	SLC25A46_S34_M2	0,56376741
0,028983087	0,914168994	P49792	RANBP2_S2251_M1	0,56366819
0,046775738	2,85071675	Q5XUX1	FBXW9_T55_M1	0,563606754
0,021598024	0,606565793	O95263	PDE8B_S517_M1	0,56290377
0,001017208	2,324846268	Q5UIP0	RIF1_S1542_M1	0,562518267
0,004535604	0,955530485	P52943	CRIP2_S115_M1	0,562328357
0,035799214	1,025931835	P25205	MCM3_S672_M2	0,561772384
0,005277008	1,869786898	P25205	MCM3_S672_M3	0,561772384
0,01847258	3,248853842	Q14244	MAP7_S200_M1	0,561097655
0,047229117	0,506962776	Q96E09	PABIR1_S76_M1	0,560742755
0,032211354	0,587313652	Q08AD1	CAMSAP2_S464_M1	0,560470996
0,038545536	1,266953468	Q96FS4	SIPA1_S839_M1	0,559250427
0,003097493	3,291903178	Q7KZI7	MARK2_S40_M1	0,559170267
0,021263355	9,288434188	P29966	MARCKS_S118_M1	0,558058899
0,022360061	0,733662923	P19838	NFKB1_S937_M1	0,558039222
0,000901099	1,669014295	O95239	KIF4A_S801_M1	0,557961603
0,001319797	2,249110222	Q9UJY1	HSPB8_T87_M1	0,557692742
0,00704803	1,427694639	Q9UPN7	PPP6R1_S530_M3	0,557003857
0,016686854	0,626760801	P14625	HSP90B1_S306_M1	0,556976624
0,044259719	1,406134288	Q9BZ23	PANK2_S168_M1	0,556944745
0,029075462	0,733469963	Q05209	PTPN12_S435_M1	0,556824958
0,029486614	0,775075912	Q6ZUT9	DENND5B_S1076_M1	0,555438813
0,015350351	0,830982526	P51812	RPS6KA3_S715_M1	0,5553595
0,000964706	1,675669988	Q86XP3	DDX42_S111_M2	0,555291637
0,015972303	2,533747832	P21333	FLNA_S2158_M2	0,55502161
0,02413905	3,369084199	Q9BWT3	PAPOLG_S525_M1	0,55433187
0	3,732883294	Q15418	RPS6KA1_T359_M2	0,55402077
0,022967857	4,14836216	Q15418	RPS6KA1_T359_M3	0,55402077
0,004116411	1,28867658	Q96FF9	CDCA5_S75_M1	0,553982634
0,018382253	0,913939794	Q86UE4	MTDH_T143_M1	0,553779232
0,005088112	0,618536949	Q13884	SNTB1_S87_M1	0,553158016
0,037375541	4,141152859	Q69YQ0	SPECC1L_S832_M1	0,552946689
0,032056	0,685570081	Q92922	SMARCC1_T335_M3	0,552691056
0,023776543	0,834016482	Q13442	PDAP1_S176_M1	0,552459406
0,034743288	4,392528375	O14639	ABLIM1_S587_M1	0,551857558
0	5,846048832	P28070	PSMB4_S26_M1	0,551666097
0,021238394	1,61442407	P85037	FOXK1_S428_M3	0,551444699
0,032103021	0,896549225	Q9UET6	FTSJ1_S271_M1	0,551440242
0,010679522	2,977213621	Q9UPN4	CEP131_S47_M1	0,551279986
0	3,128077189	Q9ULH7	MRTFB_S66_M1	0,551098621
0,022682254	3,722492854	Q4KMP7	TBC1D10B_S707_M1	0,550740918
0,015117647	1,98770078	Q14103	HNRNPD_S87_M2	0,550333407
0,0012	1,524049759	Q96TA1	NIBAN2_S696_M2	0,549951721
0,013265223	1,843693256	Q7Z3C6	ATG9A_S735_M1	0,549896234
0,030660164	2,189631144	Q08499	PDE4D_S715_M2	0,549600962
0,000742081	3,326025327	Q9NPD8	UBE2T_S184_M1	0,549571547
0,002959009	1,34897836	Q01433	AMPD2_S100_M1	0,549560644
0,001005671	5,385315816	Q9Y6I9	TEX264_S244_M1	0,549340057
0,008387289	1,687185605	Q9Y2K6	USP20_S373_M2	0,549089526
0,010953321	0,612991651	P23246	SFPQ_T687_M1	0,548968379
0,006373984	4,561740081	Q6PJG2	MIDEAS_S636_M2	0,548289496
0,018909211	0,894677798	Q8NBU5	ATAD1_S322_M1	0,548184027
0,03096925	0,692511876	O75569	PRKRA_S18_M1	0,547809098
0,003278276	1,244355838	P40692	MLH1_S477_M1	0,547492081
0,006593968	2,7200888	Q13164	MAPK7_T733_M1	0,547308277
0,047980288	0,761265755	Q8IYB3	SRRM1_S781_M3	0,545166349
0,001361257	3,956521034	Q8ND56	LSM14A_S183_M2	0,544937566
0,028743419	2,376285235	Q96TA1	NIBAN2_S641_M2	0,544926037
0,045769153	3,945874532	Q96TA1	NIBAN2_S641_M3	0,544926037
0,007385411	2,311017036	Q13435	SF3B2_S436_M3	0,544876922
0,019537201	1,235858599	O60832	DKC1_S453_M2	0,544602419
0,001138686	2,79659303	O75448	MED24_S862_M1	0,544431087
0,006321608	5,037953536	Q96B23	C18orf25_S66_M1	0,543931962
0,030114597	0,919401169	Q5T0N5	FNBP1L_S488_M1	0,543663717
0	4,785774549	Q14CS0	UBXN2B_S66_M1	0,543514139
0,007039474	3,924413045	O14613	CDC42EP2_S141_M1	0,543093962
0,004981631	1,77963225	O14613	CDC42EP2_S141_M2	0,543093962
0,003296029	3,75071907	Q9BUL5	PHF23_S150_M1	0,542949634
0,003383033	4,228733381	P52298	NCBP2_S13_M1	0,542783093
0,039915265	0,444674174	P41208	CETN2_S20_M1	0,542688953
0,001070423	1,671652158	P35611	ADD1_T614_M1	0,542172719
0,021244528	4,082200766	P54727	RAD23B_T155_M1	0,541802905
0,036301382	4,435840766	Q5T3F8	TMEM63B_S111_M2	0,540521613
0,007090119	1,071024577	O75152	ZC3H11A_S758_M1	0,539930102
0,035423918	4,902114391	O75152	ZC3H11A_S758_M2	0,539930102
0,013388187	1,267582575	Q6NZI2	CAVIN1_S365_M2	0,539489955
0,013893743	2,806578795	Q9P1Y5	CAMSAP3_S1074_M2	0,538381675
0,020187963	1,497782389	P49736	MCM2_S40_M2	0,538087715
0,032062969	0,639349143	Q8IVD9	NUDCD3_S340_M1	0,537775395
0,028225398	0,866968791	Q14684	RRP1B_S736_M1	0,537139597
0,005388813	1,03725783	Q86U44	METTL3_S43_M1	0,537111657
0,007086272	1,065214475	O14974	PPP1R12A_S995_M1	0,536757217
0	3,328585625	Q5T2T1	MPP7_Y417_M1	0,536635228
0,016416756	4,486900906	Q9H1E3	NUCKS1_Y13_M2	0,535973953
0,013622535	0,75214831	Q14671	PUM1_S709_M1	0,535572254
0,015139317	0,862465858	Q9UEY8	ADD3_T12_M1	0,535518582
0,002482759	4,836505413	P42694	HELZ_S1763_M1	0,535212015
0,035085366	2,350133737	Q9BYE7	PCGF6_S115_M1	0,53473788
0,017034167	1,594210625	O95155	UBE4B_S105_M1	0,53446316
0	4,151961168	Q13506	NAB1_S180_M2	0,534369824
0	1,910161654	Q6NZY4	ZCCHC8_S658_M1	0,534163801
0,047247911	1,654535611	Q86WR7	PROSER2_S212_M1	0,533842564
0	8,462786833	Q86WR7	PROSER2_S212_M2	0,533842564
0,014285492	2,816540559	Q9UNF1	MAGED2_S194_M2	0,533695501
0,011801879	1,253600756	Q8IYB3	SRRM1_S393_M3	0,533628164
0,019536402	4,600947857	Q9ULH1	ASAP1_S843_M2	0,533579643
0,040069656	0,700477918	Q15742	NAB2_S6_M1	0,533161118
0,030014022	1,389093717	Q96E09	PABIR1_S143_M1	0,53284889
0,017760055	1,979553223	Q9P0U3	SENP1_S157_M1	0,532771425
0,000906077	5,201455752	Q13610	PWP1_S485_M1	0,5312869
0,004894587	1,290417989	Q9BW85	YJU2_S211_M2	0,530570394
0,028116757	1,930460771	Q9BW85	YJU2_S211_M3	0,530570394
0,003088889	4,193271478	P98082	DAB2_S723_M1	0,530009311
0,001839228	1,195647875	Q8WXI9	GATAD2B_S135_M3	0,529604383
0,007393061	2,311017036	Q13435	SF3B2_S431_M3	0,52942001
0,00710555	2,231581688	Q9GZY8	MFF_T137_M1	0,529416976
0,041244828	1,744002978	P18887	XRCC1_T453_M2	0,528594959
0,013382736	1,267582575	Q6NZI2	CAVIN1_S366_M2	0,528498142
0,025596175	0,557325681	Q9BR39	JPH2_S469_M1	0,528449863
0,007425916	1,211471876	Q5JTV8	TOR1AIP1_S143_M2	0,528427035
0,001663671	3,474543889	A1L390	PLEKHG3_S1081_M1	0,52842147
0,001985522	2,241865158	O14639	ABLIM1_S586_M1	0,528351918
0,034041865	2,329816977	Q9NYI0	PSD3_S1020_M1	0,528192976
0,001324278	1,163504918	Q9UJU6	DBNL_S269_M1	0,528188638
0,005565217	1,11697197	P19419	ELK1_S324_M1	0,528155072
0,022145808	0,602480888	Q86UU1	PHLDB1_S578_M1	0,527324269
0,001337907	6,060148557	Q03252	LMNB2_S419_M1	0,526697914
0,033360367	1,721889814	Q6PD74	AAGAB_S311_M2	0,526577505
0	4,978615761	Q4KMP7	TBC1D10B_S687_M2	0,526028637
0,023481481	0,882519722	Q8TDY2	RB1CC1_S222_M1	0,526011699
0,003284173	5,3163263	O94806	PRKD3_S391_M2	0,525862292
0,016436939	4,965373039	Q69YQ0	SPECC1L_S868_M1	0,525812625
0,045197218	2,326000214	Q96TA1	NIBAN2_S646_M2	0,525506216
0,048378791	4,02268966	Q96TA1	NIBAN2_S646_M3	0,525506216
0,01039814	2,720479647	Q13523	PRPF4B_S580_M3	0,525494468
0,013726181	0,617210706	Q14687	GSE1_S828_M2	0,52546808
0,016956768	1,078880946	Q8TBA6	GOLGA5_S116_M1	0,525415167
0,006736607	2,677940051	Q14677	CLINT1_S227_M3	0,525394846
0,001208276	1,404562314	Q9H6R7	WDCP_S690_M1	0,525308026
0,028972715	1,774820805	Q9HAW4	CLSPN_S810_M2	0,52426671
0,040576381	0,616596858	Q6PKG0	LARP1_T788_M2	0,5240618
0,029604401	0,919399579	P23588	EIF4B_S406_M2	0,523822029
0,001501355	4,86010774	Q9P2B4	CTTNBP2NL_S560_M2	0,523728229
0,022149833	1,342500051	Q14135	VGLL4_S149_M1	0,523531498
0,000750809	2,580233256	Q96LD4	TRIM47_S588_M1	0,523504647
0,015966485	1,092134794	Q8N5I9	NOPCHAP1_S66_M1	0,523328
0,033585742	1,0749801	Q07866	KLC1_S524_M1	0,522947679
0,018556563	1,520125866	Q9BVS4	RIOK2_S382_M3	0,522894738
0,001575916	3,677765528	O94763	URI1_T492_M1	0,522813309
0,043394015	2,411140124	O94763	URI1_T492_M2	0,522813309
0,047573524	2,222328663	P50402	EMD_S120_M1	0,52280459
0,007396891	1,219099998	Q8IY67	RAVER1_T463_M1	0,522794541
0,018644385	1,846282005	Q96AX9	MIB2_S309_M1	0,522727641
0,004302548	2,108501752	Q8WX93	PALLD_S893_M1	0,522701142
0,031751316	1,91427803	Q9H1E5	TMX4_S251_M2	0,522462783
0,000965517	1,434193293	Q9NZJ5	EIF2AK3_S715_M1	0,522231964
0,023179091	3,008167108	Q13247	SRSF6_S297_M3	0,521966216
0,015146203	1,968630473	Q7Z6Z7	HUWE1_S3919_M3	0,521524877
0,010928152	0,963393847	Q969R5	L3MBTL2_S67_M1	0,521232033
0,01482136	1,255348523	Q12792	TWF1_S143_M1	0,521127018
0,003301989	3,720667203	Q9UKD1	GMEB2_T348_M1	0,520891142
0,004570983	3,666375478	Q9NZJ0	DTL_S557_M1	0,52083313
0	2,615051587	Q8IWB9	TEX2_S295_M1	0,520737538
0,024507882	6,316779296	Q96CV9	OPTN_S526_M1	0,520579261
0,007301957	5,277929068	P07910	HNRNPC_S138_M1	0,520326562
0	2,66675059	O60271	SPAG9_T217_M1	0,520191541
0	3,051546733	O60271	SPAG9_T217_M2	0,520191541
0,007963691	2,024673303	Q9UI12	ATP6V1H_S367_M1	0,5200614
0,016113331	1,189122359	Q01201	RELB_S573_M1	0,519863137
0,007389234	2,311017036	Q13435	SF3B2_S435_M3	0,519799845
0,001122302	3,401627302	Q7Z460	CLASP1_S646_M2	0,519764538
0,013755361	4,393506845	O60271	SPAG9_T276_M1	0,519429743
0,001507483	1,810518424	Q9C0C2	TNKS1BP1_S429_M1	0,519298266
0,004932331	3,503347715	Q9C0C2	TNKS1BP1_S429_M2	0,519298266
0,045993543	0,87315464	O43719	HTATSF1_S453_M2	0,51929791
0,024052295	0,78758049	Q9Y3T9	NOC2L_S49_M2	0,519105661
0,0040834	2,24013106	Q9UKX7	NUP50_S315_M1	0,518992619
0,000836735	4,117356141	Q9NPA3	MID1IP1_T67_M1	0,518602078
0,039865966	0,459726652	Q9UPQ0	LIMCH1_S231_M1	0,518450671
0,015027314	0,651718458	Q12888	TP53BP1_S1678_M1	0,518267099
0,001066132	5,194303672	Q8NCG7	DAGLB_S579_M1	0,518087643
0,036800734	0,420514425	Q6SPF0	SAMD1_S161_M1	0,517347976
0,033874012	1,599540075	Q53LP3	SOWAHC_S513_M1	0,517328027
0,040072315	0,460898399	Q9UPQ0	LIMCH1_S217_M2	0,516996448
0,006432594	4,223706404	Q15036	SNX17_S415_M1	0,516690017
0,005247934	1,849068801	O14545	TRAFD1_S470_M1	0,516683335
0,033368421	1,721889814	Q6PD74	AAGAB_S310_M2	0,516450361
0,046761486	0,406747182	Q9BTC8	MTA3_S430_M1	0,516362029
0,018559946	0,960733414	O43719	HTATSF1_S616_M2	0,515568505
0,014300583	3,178929965	O43149	ZZEF1_S1537_M2	0,515502231
0,045465524	0,853876909	Q5VTL8	PRPF38B_S527_M2	0,51544892
0,020472692	2,453769525	Q14678	KANK1_S186_M1	0,515148306
0,004888227	4,357052247	Q8IVT2	MISP_T287_M2	0,515105816
0,001133721	2,011748314	Q969K3	RNF34_S254_M1	0,515060661
0,010914132	1,338534832	P11171	EPB41_S542_M1	0,514646494
0	2,89666748	Q86T03	PIP4P1_S162_M1	0,514537421
0	1,707380931	P60866	RPS20_T9_M1	0,513835403
0,001109531	2,535924435	Q5JVS0	HABP4_S7_M1	0,513824067
0,020637607	3,358361562	Q9UPY5	SLC7A11_S26_M1	0,513616834
0	3,462917169	P15880	RPS2_T252_M1	0,513243326
0,010963163	1,067146619	Q7Z4V5	HDGFL2_S454_M1	0,512442975
0,015479543	1,466302554	O95568	METTL18_S77_M1	0,512208775
0,025680785	4,229595184	Q92841	DDX17_S571_M1	0,512195173
0,001873362	3,05389293	Q7Z5L9	IRF2BP2_S460_M3	0,511923206
0,03279107	3,621750673	Q86UU0	BCL9L_S1004_M2	0,51128867
0,032124691	1,959436893	Q9C0H2	TTYH3_S519_M2	0,511225707
0,016419239	3,440462033	Q6PJF5	RHBDF2_S328_M3	0,510798734
0,001657289	6,345277786	Q9Y580	RBM7_S204_M1	0,51029912
0,036965644	0,902519862	Q9UKS6	PACSIN3_S319_M1	0,510234795
0,019543607	1,235858599	O60832	DKC1_S451_M2	0,510131677
0,045137938	0,603299777	Q6PKG0	LARP1_T785_M2	0,509621398
0,010923903	4,127190272	Q7L3B6	CDC37L1_S32_M1	0,509614932
0,04239184	2,980563641	Q8IY33	MICALL2_S658_M3	0,50917407
0,00456742	1,439148426	Q9BZL4	PPP1R12C_S407_M1	0,509138517
0,021386997	2,512315909	P11388	TOP2A_S1332_M3	0,508332483
0,010889781	1,004100482	Q9NYD6	HOXC10_S189_M1	0,508244078
0	3,679043134	Q13546	RIPK1_S320_M1	0,508079568
0	3,976688385	Q13546	RIPK1_S320_M2	0,508079568
0,001313131	4,577396552	Q96IZ0	PAWR_S228_M2	0,507956292
0,001220657	6,275301854	Q96BT3	CENPT_S47_M1	0,507895093
0,035855789	3,07679987	Q9H7D0	DOCK5_S1789_M2	0,507064171
0,005687664	4,990103086	Q9H7D0	DOCK5_S1789_M3	0,507064171
0,021237887	1,183125496	Q9H1A4	ANAPC1_S555_M1	0,506844596
0,006314746	5,929140568	P47712	PLA2G4A_S434_M3	0,506691431
0,048959876	1,970360438	Q969H4	CNKSR1_T289_M3	0,506631961
0,004936782	3,474331061	Q96AV8	E2F7_S840_M1	0,506435831
0,028088817	3,122364362	Q9UGP4	LIMD1_S421_M2	0,506235399
0,046243254	3,364579519	Q8IVT2	MISP_S541_M1	0,505486591
0,037645621	1,606388092	Q05209	PTPN12_S603_M2	0,505467453
0,019562849	1,262908936	Q96QR8	PURB_S304_M1	0,505347182
0,010343925	4,760334174	Q3KQU3	MAP7D1_S113_M1	0,505186974
0,010353601	3,80794843	Q9H7E2	TDRD3_S256_M1	0,505154673
0,003144954	1,650382042	Q6ZRV2	FAM83H_S1003_M1	0,504822382
0,009659372	3,113076528	Q14680	MELK_S336_M1	0,504746381
0,028237069	0,885093689	Q15942	ZYX_S344_M1	0,504432943
0,039727772	1,003663063	Q96ST2	IWS1_S196_M2	0,504290657
0,001012346	4,541865985	Q9UIC8	LCMT1_S9_M1	0,504152076
0	9,111166477	Q9NYV4	CDK12_S685_M1	0,503706202
0,000735426	5,49339517	Q8NFH5	NUP35_S66_M1	0,503495101
0,000947826	1,781358401	P12270	TPR_S2155_M1	0,503006166
0	4,742806594	P12270	TPR_S2155_M2	0,503006166
0,037644767	0,980940342	Q96BD5	PHF21A_S447_M3	0,502971955
0,001153846	1,372776667	P30305	CDC25B_S249_M1	0,502547022
0,012312105	6,625295639	Q86YD1	PTOV1_S73_M1	0,502460718
0,008193131	3,126149178	Q9BVC5	C2orf49_S143_M1	0,502386342
0,018832778	2,186587811	Q9BVC5	C2orf49_S143_M2	0,502386342
0,035315139	0,931964874	Q8IXT5	RBM12B_S280_M2	0,502338332
0,004109766	6,12435619	P23246	SFPQ_T226_M1	0,50228368
0,040063589	0,460898399	Q9UPQ0	LIMCH1_T215_M2	0,502023187
0,017401107	3,774891059	O95243	MBD4_S318_M1	0,501877838
0,005717678	1,18982633	Q8WWI1	LMO7_S805_M1	0,501640812
0,006693557	3,551504453	Q9UP95	SLC12A4_S51_M1	0,501631931
0,022787806	0,448139191	Q2VPK5	CTU2_S419_M1	0,500101965
